# Supplementary material for: Cognitive profiling and proteomic analysis of the modafinil analogue S-CE-123 in experienced aged rats
Source: Sci Rep. 2021 Dec 14;11:23962. doi: 10.1038/s41598-021-03372-y (PMC8671572; doi:10.1038/s41598-021-03372-y)
Supplement: Supplementary file 2 — Supplementary Information 2. [file 41598_2021_3372_MOESM2_ESM.xlsx]

## Sheet: Significant proteins
Majority protein IDs	Gene names	Protein names	p-value CE_veh	q-value CE_veh	Fold change CE_veh	LFQ intensity CE1	LFQ intensity CE10	LFQ intensity CE11	LFQ intensity CE2	LFQ intensity CE3	LFQ intensity CE4	LFQ intensity CE5	LFQ intensity CE6	LFQ intensity CE7	LFQ intensity CE8	LFQ intensity CE9	LFQ intensity Veh1	LFQ intensity Veh10	LFQ intensity Veh11	LFQ intensity Veh12	LFQ intensity Veh13	LFQ intensity Veh2	LFQ intensity Veh3	LFQ intensity Veh4	LFQ intensity Veh5	LFQ intensity Veh6	LFQ intensity Veh7	LFQ intensity Veh8	LFQ intensity Veh9	p-value CE_veh	q-value CE_veh	Fold change CE_veh	Majority protein IDs	Protein names	Gene names
P37377	Snca	Alpha-synuclein	6.99367e-07	2.36945e-05	0.604701	28.3087	27.9878	28.2663	28.1295	28.0618	27.7401	28.3412	28.287	28.2893	28.1178	28.1244	28.8158	29.0371	28.9068	28.9569	29.0912	29.7246	28.6161	28.8732	28.576	28.5105	28.6598	28.7717	28.8491	6.99367e-07	2.36945e-05	0.604701	P37377	Alpha-synuclein	Snca
P02650	Apoe	Apolipoprotein E	0.000152377	0.000794235	0.663642	25.7863	25.7218	25.7802	26.0285	25.728	26.2445	24.8602	25.5384	26.0283	26.1713	25.5974	26.3783	26.6748	26.1458	26.1057	26.3852	26.336	25.8831	26.2552	26.7694	26.4012	26.292	26.7391	26.3516	0.000152377	0.000794235	0.663642	P02650	Apolipoprotein E	Apoe
Q66HL2	Cttn	Src substrate cortactin	0.000140658	0.000749294	0.650251	24.7443	24.734	23.9247	24.5957	24.9583	23.7176	24.8673	24.8601	24.6409	24.5371	24.7428	25.2989	25.2213	25.0912	25.3329	25.5859	25.5158	24.7535	25.1688	25.4541	25.137	25.1253	25.1789	24.6809	0.000140658	0.000749294	0.650251	Q66HL2	Src substrate cortactin	Cttn
Q07936	Anxa2	Annexin A2	0.00134781	0.00437393	0.532581	23.9449	24.9349	24.1352	24.149	24.2128	24.2005	23.5224	24.4185	23.5806	24.4138	24.0491	25.4063	24.6034	25.224	24.4231	23.7293	25.8873	25.554	24.1253	24.3433	25.822	26.0304	25.0764	25.4369	0.00134781	0.00437393	0.532581	Q07936	Annexin A2	Anxa2
P27615	Scarb2	Lysosome membrane protein 2	5.53064e-06	8.14688e-05	0.577285	25.3228	25.1512	25.9286	25.0408	24.8749	24.2741	25.137	25.2326	25.1822	25.6179	24.8441	26.0745	26.1811	25.8889	25.8637	25.9404	26.2596	25.6339	25.8703	25.8537	25.651	26.2429	26.0141	25.7285	5.53064e-06	8.14688e-05	0.577285	P27615	Lysosome membrane protein 2	Scarb2
O70593	Sgta	Small glutamine-rich tetratricopeptide repeat-containing protein alpha	0.000790372	0.00288554	0.626962	24.1845	24.1619	24.0004	23.9554	23.667	24.0825	24.1946	24.1868	22.3982	23.658	23.6278	24.8755	24.4335	24.6307	24.5623	24.5381	24.8578	23.6152	24.646	24.3768	24.5671	24.5429	24.6041	24.2809	0.000790372	0.00288554	0.626962	O70593	Small glutamine-rich tetratricopeptide repeat-containing protein alpha	Sgta
Q05140	Snap91	Clathrin coat assembly protein AP180	6.09033e-06	8.32018e-05	0.665996	27.4996	27.3592	27.3777	27.7943	27.507	26.9395	27.7828	27.6402	27.5113	27.5837	27.6555	27.844	28.314	27.8938	28.017	28.3472	28.4847	27.8883	28.0259	28.2479	27.7938	28.1832	28.4341	27.8277	6.09033e-06	8.32018e-05	0.665996	Q05140	Clathrin coat assembly protein AP180	Snap91
P39052	Dnm2	Dynamin-2	0.00305767	0.00843599	0.646476	28.0795	27.9211	26.2671	28.101	27.9429	26.5411	27.8149	27.9289	28.046	28.3331	27.7662	28.5455	28.1216	28.4007	28.2656	28.1759	28.481	28.3561	28.1994	28.4512	28.0812	28.2975	28.5323	28.4227	0.00305767	0.00843599	0.646476	P39052	Dynamin-2	Dnm2
P08081	Clta	Clathrin light chain A	0.000351649	0.00153926	2.07552	25.2874	25.0471	27.3839	25.1485	25.547	28.0469	27.9191	26.136	24.5356	24.9304	25.0432	22.9822	NaN	25.4201	24.6286	25.1158	NaN	NaN	24.9101	NaN	NaN	NaN	NaN	26.0906	0.000351649	0.00153926	2.07552	P08081	Clathrin light chain A	Clta
P62994	Grb2	Growth factor receptor-bound protein 2	0.000592096	0.00232179	1.55149	25.3775	25.5847	25.498	25.3484	25.8069	25.8412	25.8741	25.3631	25.5735	25.5986	25.7649	25.0439	25.5011	25.0988	24.7472	24.9567	25.343	25.4632	24.4062	25.2404	23.946	24.3106	25.0456	25.4963	0.000592096	0.00232179	1.55149	P62994	Growth factor receptor-bound protein 2	Grb2
O35179	Sh3gl2	Endophilin-A1	9.51114e-06	0.000111888	1.8132	28.0039	27.9602	27.7452	28.1075	27.9832	27.6585	28.4496	28.186	27.9517	28.1581	28.0323	26.9077	27.4278	26.8777	26.6914	27.0792	27.0242	27.6174	26.8092	27.4346	26.6665	26.8013	27.5775	28.2037	9.51114e-06	0.000111888	1.8132	O35179	Endophilin-A1	Sh3gl2
P06866	Hp	Haptoglobin;Haptoglobin alpha chain;Haptoglobin beta chain	0.000405502	0.00172593	0.542849	22.9767	23.274	23.867	23.1858	23.1317	23.1127	22.8146	23.4897	23.2794	24.0532	22.9468	23.3365	24.7005	24.776	23.7994	24.0777	24.3326	23.4438	24.5102	23.2575	25.276	23.9704	24.1155	24.5628	0.000405502	0.00172593	0.542849	P06866	Haptoglobin;Haptoglobin alpha chain;Haptoglobin beta chain	Hp
P07632	Sod1	Superoxide dismutase [Cu-Zn]	1.10582e-06	3.34512e-05	0.561288	27.2636	27.4875	27.1255	27.7548	27.4956	27.4932	27.5882	27.393	27.3392	27.1704	26.7438	28.3772	28.2203	28.2569	28.0436	28.2614	28.9444	27.7538	28.1466	28.2555	28.075	28.4907	27.9366	27.6251	1.10582e-06	3.34512e-05	0.561288	P07632	Superoxide dismutase [Cu-Zn]	Sod1
P04041	Gpx1	Glutathione peroxidase 1	0.00104633	0.0035953	0.65373	24.1859	24.0449	24.7727	24.0387	24.1419	24.6963	23.8863	23.8005	23.7882	23.8836	24.4499	24.9566	24.0311	24.4548	24.8981	24.8236	25.9329	24.6285	24.6051	24.4571	24.6376	24.8334	24.9866	24.7226	0.00104633	0.0035953	0.65373	P04041	Glutathione peroxidase 1	Gpx1
P11232	Txn1	Thioredoxin	6.02707e-07	2.08365e-05	0.605092	26.6671	26.7183	26.0646	26.5916	26.6409	25.6368	26.5351	26.797	26.6954	26.5853	26.4598	27.356	27.0881	27.2522	27.2776	27.2822	27.3577	27.0809	27.3409	27.1838	27.1556	26.9497	27.4459	27.0237	6.02707e-07	2.08365e-05	0.605092	P11232	Thioredoxin	Txn1
P07895	Sod2	Superoxide dismutase [Mn], mitochondrial	0.00105976	0.0036049	1.64632	29.2109	29.3911	30.0362	29.5583	29.1877	29.2553	29.877	29.3709	29.3732	29.4194	29.4951	28.2852	29.2119	29.2004	27.8095	28.5669	28.8694	29.7161	28.2317	28.6369	28.3139	28.2035	29.5139	29.2066	0.00105976	0.0036049	1.64632	P07895	Superoxide dismutase [Mn], mitochondrial	Sod2
P24473	Gstk1	Glutathione S-transferase kappa 1	0.00104018	0.00358872	1.81779	25.6488	25.2067	25.0319	25.9012	25.5542	24.7691	25.6391	25.6357	25.3349	24.8276	25.4594	24.1465	24.3083	24.7812	24.0896	23.9098	24.6782	25.9295	23.8419	25.363	24.3124	23.892	23.9176	25.359	0.00104018	0.00358872	1.81779	P24473	Glutathione S-transferase kappa 1	Gstk1
P30009	Marcks	Myristoylated alanine-rich C-kinase substrate	6.63915e-05	0.000427632	0.516952	25.3975	25.6354	24.6038	26.1787	25.6626	25.323	24.2218	25.3461	25.7544	25.7549	25.4907	26.3305	26.0085	25.8664	26.3333	26.0583	26.7574	25.9895	26.1509	26.7712	25.9817	26.995	26.9927	26.3025	6.63915e-05	0.000427632	0.516952	P30009	Myristoylated alanine-rich C-kinase substrate	Marcks
Q9WVE9	Itsn1	Intersectin-1	8.99709e-08	8.96534e-06	0.571152	23.4742	23.2357	22.6734	23.512	23.6528	22.8757	23.5486	23.3206	23.4538	23.4901	23.3645	24.3551	24.1572	24.2106	24.082	24.2287	24.3045	23.7744	24.1363	24.3324	23.9514	24.1362	24.3619	23.7302	8.99709e-08	8.96534e-06	0.571152	Q9WVE9	Intersectin-1	Itsn1
Q9EPC6	Pfn2	Profilin-2	0.0115448	0.0251374	0.628689	26.2739	26.5331	26.4622	26.3832	26.2782	26.7642	25.7978	26.7027	26.2843	26.5706	25.9711	27.1889	28.41	26.8257	26.7078	27.5782	27.1114	26.5081	26.6834	26.9179	26.4202	26.9536	28.4394	25.7124	0.0115448	0.0251374	0.628689	Q9EPC6	Profilin-2	Pfn2
Q66HG4	Galm	Aldose 1-epimerase	5.65981e-07	2.08429e-05	0.231151	NaN	NaN	NaN	25.4191	NaN	NaN	NaN	NaN	25.605	NaN	NaN	27.6012	27.7159	27.7417	27.9805	27.5753	27.6369	NaN	28.3032	28.1113	27.3136	27.6877	28.0741	25.7603	5.65981e-07	2.08429e-05	0.231151	Q66HG4	Aldose 1-epimerase	Galm
P20280	Rpl21	60S ribosomal protein L21	0.00200512	0.00603316	0.438751	24.1314	24.4136	NaN	24.7037	25.527	NaN	24.5509	24.5355	26.0009	25.7381	24.335	25.7646	26.8379	26.9025	26.4789	26.6565	25.8207	24.5138	26.6288	26.8611	26.0827	26.3482	26.0075	24.0109	0.00200512	0.00603316	0.438751	P20280	60S ribosomal protein L21	Rpl21
Q64537	Capns1	Calpain small subunit 1	2.7161e-06	5.22849e-05	0.348108	23.1434	22.2069	22.5706	22.9559	22.316	22.7754	22.8701	22.8037	22.7964	22.7031	23.1782	24.545	24.8971	25.0451	24.0254	24.4953	24.9026	22.8503	24.1387	24.6533	24.4628	24.4993	24.5494	22.5592	2.7161e-06	5.22849e-05	0.348108	Q64537	Calpain small subunit 1	Capns1
P63041	Cplx1	Complexin-1	6.14823e-06	8.33208e-05	0.426366	25.5692	26.1927	24.8512	25.7632	25.4958	26.7094	25.5395	25.151	26.2321	25.9747	26.0602	27.2146	26.8137	27.4102	26.6738	26.99	27.2781	26.0942	26.9638	27.3554	27.1446	27.4053	27.6734	26.0623	6.14823e-06	8.33208e-05	0.426366	P63041	Complexin-1	Cplx1
P51111	Htt	Huntingtin	0.000754354	0.00277799	0.45462	27.8754	27.2053	27.2256	27.7704	27.3951	27.3403	26.9311	27.4742	26.9574	27.1617	27.4531	28.7669	26.8644	29.4035	28.6857	29.0232	28.5623	28.7062	29.7333	28.4985	28.8085	29.1374	27.0408	27.0324	0.000754354	0.00277799	0.45462	P51111	Huntingtin	Htt
Q6URK4	Hnrnpa3	Heterogeneous nuclear ribonucleoprotein A3	6.94906e-08	1.07016e-05	0.430383	24.6532	24.1308	23.994	24.2626	25.1531	23.9178	23.5463	24.1303	24.5581	24.6885	24.2895	25.6972	25.7254	25.7259	25.8306	25.4629	25.8107	25.1446	24.9277	25.9295	25.2061	25.4948	25.5693	25.2159	6.94906e-08	1.07016e-05	0.430383	Q6URK4	Heterogeneous nuclear ribonucleoprotein A3	Hnrnpa3
P62752	Rpl23a	60S ribosomal protein L23a	5.36984e-07	2.02144e-05	0.410456	26.8815	27.0986	26.017	26.9075	26.5871	26.2442	26.6169	26.504	27.1707	26.7599	27.4269	27.9031	27.9042	27.8233	28.6103	28.3235	28.5291	26.8633	28.6278	28.3154	27.8016	28.0454	28.0283	27.6336	5.36984e-07	2.02144e-05	0.410456	P62752	60S ribosomal protein L23a	Rpl23a
P97615	Txn2	Thioredoxin, mitochondrial	2.98787e-05	0.000249333	0.467392	23.2415	23.059	24.1144	23.3813	23.0899	NaN	23.3615	NaN	23.2434	22.8027	23.6366	24.9307	23.2211	23.9577	24.9054	24.6644	25.0239	24.4777	24.3093	24.5491	24.0286	24.5092	24.5864	24.334	2.98787e-05	0.000249333	0.467392	P97615	Thioredoxin, mitochondrial	Txn2
P20156	Vgf	Neurosecretory protein VGF;VGF(24-63);VGF(180-194);VGF(375-407);Neuroendocrine regulatory peptide-1;Neuroendocrine regulatory peptide-2;TLQP-11;TLQP-21;TLQP-30;TLQP-62;HFHH-10;AQEE-30;LQEQ-19	0.000688094	0.00260186	0.558919	24.3301	22.8474	23.381	22.8555	23.3869	24.2308	22.1152	23.1598	22.7148	22.9231	22.5352	23.958	24.2203	24.2055	23.8339	24.1713	24.1441	23.4086	24.5532	24.0971	23.9685	23.5673	24.1335	23.3983	0.000688094	0.00260186	0.558919	P20156	Neurosecretory protein VGF;VGF(24-63);VGF(180-194);VGF(375-407);Neuroendocrine regulatory peptide-1;Neuroendocrine regulatory peptide-2;TLQP-11;TLQP-21;TLQP-30;TLQP-62;HFHH-10;AQEE-30;LQEQ-19	Vgf
Q921A2	Slc2a13	Proton myo-inositol cotransporter	0.00138039	0.00445407	0.473989	NaN	23.2464	22.5713	NaN	NaN	NaN	23.2348	23.195	23.1415	23.5175	23.3444	24.3485	24.4306	24.5084	24.3719	24.5207	24.6107	NaN	23.8162	24.4753	23.6976	24.1247	24.4882	23.6765	0.00138039	0.00445407	0.473989	Q921A2	Proton myo-inositol cotransporter	Slc2a13
Q64654	Cyp51a1	Lanosterol 14-alpha demethylase	6.93519e-06	8.76732e-05	0.45314	23.3164	23.5265	NaN	23.1685	NaN	NaN	NaN	23.8408	23.8243	23.6516	24.2528	25.1134	24.4912	24.2049	25.4663	25.0356	25.3427	24.9526	23.9782	24.6198	24.2961	24.7566	25.4981	24.5975	6.93519e-06	8.76732e-05	0.45314	Q64654	Lanosterol 14-alpha demethylase	Cyp51a1
B4F795	Slc44a2	Choline transporter-like protein 2	3.41515e-05	0.000274184	0.488759	24.5134	23.7354	23.4893	24.1531	24.1212	23.3969	24.4802	24.9681	23.8633	24.4082	25.2119	24.9793	25.552	24.9042	25.3862	25.5302	26.0244	25.3419	25.253	24.8743	24.6599	24.7878	25.2048	25.6951	3.41515e-05	0.000274184	0.488759	B4F795	Choline transporter-like protein 2	Slc44a2
P04631	S100b	Protein S100-B	0.000160347	0.0008157	0.442744	28.9806	28.5396	27.2448	28.6953	27.893	26.4845	27.2182	28.1058	28.3025	27.9774	28.4356	29.7094	29.1854	28.9527	28.1288	29.3491	28.7901	28.7194	28.8812	29.6736	29.612	29.9643	29.4598	28.7101	0.000160347	0.0008157	0.442744	P04631	Protein S100-B	S100b
P00787	Ctsb	Cathepsin B;Cathepsin B light chain;Cathepsin B heavy chain	2.52883e-06	4.92395e-05	0.538974	25.24	25.1004	25.2149	25.7663	25.4253	24.5394	25.214	25.3561	25.8014	26.0065	25.1303	26.676	26.4603	26.2971	26.0501	26.3599	26.3687	26.0574	25.8115	26.0468	26.0008	26.71	26.3833	25.8549	2.52883e-06	4.92395e-05	0.538974	P00787	Cathepsin B;Cathepsin B light chain;Cathepsin B heavy chain	Ctsb
P30904	Mif	Macrophage migration inhibitory factor	5.24467e-07	2.0192e-05	0.456345	28.0996	27.9288	27.1196	28.5352	28.0546	26.9971	27.4781	27.9864	28.1032	27.9963	27.9062	28.6614	29.4328	29.1083	28.6168	29.3824	29.0567	29.0406	28.8819	29.2526	28.7491	28.5028	29.3835	28.5233	5.24467e-07	2.0192e-05	0.456345	P30904	Macrophage migration inhibitory factor	Mif
Q5FVI4	Cend1	Cell cycle exit and neuronal differentiation protein 1	4.99148e-05	0.000356775	0.513966	26.898	26.7493	26.4349	27.737	27.3427	25.7353	26.8812	27.1234	27.2568	27.0825	27.6813	28.3278	27.7678	28.0896	28.1739	28.3443	28.1629	27.6583	28.2283	28.1963	27.5359	28.0649	27.7031	27.1385	4.99148e-05	0.000356775	0.513966	Q5FVI4	Cell cycle exit and neuronal differentiation protein 1	Cend1
P21571	Atp5j	ATP synthase-coupling factor 6, mitochondrial	1.00096e-08	2.42233e-06	0.517341	29.2971	28.9322	29.149	29.4046	28.8408	29.6805	29.531	29.2551	29.179	29.0223	29.0329	30.2399	30.1722	30.3094	30.4171	30.4436	30.6672	29.942	30.1262	30.1714	29.6791	30.1263	29.9517	29.8616	1.00096e-08	2.42233e-06	0.517341	P21571	ATP synthase-coupling factor 6, mitochondrial	Atp5j
O08776	Ndufaf3	NADH dehydrogenase [ubiquinone] 1 alpha subcomplex assembly factor 3	2.32542e-05	0.000214091	0.542595	23.2058	NaN	23.4945	22.988	22.83	NaN	NaN	23.0374	23.3169	NaN	23.0193	23.8194	NaN	24.1436	24.5288	24.1198	24.4166	23.4912	24.2859	24.0303	23.8364	23.8418	24.0199	23.5799	2.32542e-05	0.000214091	0.542595	O08776	NADH dehydrogenase [ubiquinone] 1 alpha subcomplex assembly factor 3	Ndufaf3
Q6AXS5	Serbp1	Plasminogen activator inhibitor 1 RNA-binding protein;Plasminogen activator inhibitor 1 RNA-binding protein, N-terminally processed	5.26919e-05	0.00036582	0.449167	24.7318	24.2481	23.1034	24.5788	24.1742	22.5136	24.4478	24.7685	24.5491	25.096	24.6608	25.5307	25.5059	25.6936	25.5232	25.4365	25.5505	24.7796	25.0091	25.9234	25.2496	25.3497	25.5779	25.2754	5.26919e-05	0.00036582	0.449167	Q6AXS5	Plasminogen activator inhibitor 1 RNA-binding protein;Plasminogen activator inhibitor 1 RNA-binding protein, N-terminally processed	Serbp1
Q5BJS0	Dhx30	Putative ATP-dependent RNA helicase DHX30	0.00139818	0.00448583	0.516999	21.5736	21.3259	20.7784	21.5296	22.0057	21.1557	21.0657	NaN	22.2625	22.5594	21.409	21.7623	22.1946	NaN	22.8659	22.3716	21.2968	22.1715	23.4466	23.6846	22.4636	23.2838	23.027	21.6515	0.00139818	0.00448583	0.516999	Q5BJS0	Putative ATP-dependent RNA helicase DHX30	Dhx30
Q9QYU1	Pex19	Peroxisomal biogenesis factor 19	0.000202392	0.000982385	0.534895	22.4187	22.3067	NaN	22.652	22.4603	NaN	22.3859	22.4094	22.3065	22.3966	22.0726	23.3192	NaN	23.0552	23.3045	23.4749	23.6382	22.8058	23.1854	23.6065	23.4366	23.4676	23.3582	22.7249	0.000202392	0.000982385	0.534895	Q9QYU1	Peroxisomal biogenesis factor 19	Pex19
P27682	Scg5	Neuroendocrine protein 7B2;N-terminal peptide;C-terminal peptide	2.27247e-06	4.63802e-05	0.536288	23.5231	23.554	23.1312	23.5989	23.7019	22.7566	23.846	23.6178	23.7233	23.2481	23.5633	24.3532	24.6966	24.5113	24.4629	24.609	24.7316	23.3757	24.6801	24.2503	24.3713	24.0508	24.6607	24.1538	2.27247e-06	4.63802e-05	0.536288	P27682	Neuroendocrine protein 7B2;N-terminal peptide;C-terminal peptide	Scg5
O35094	Timm44	Mitochondrial import inner membrane translocase subunit TIM44	3.36507e-05	0.000271449	0.539207	24.3754	23.6323	23.2236	24.2307	23.6743	22.3593	23.6051	24.0497	23.9485	24.0214	23.8032	24.7911	24.5089	24.8019	24.3959	24.7537	24.7014	24.6379	24.5305	24.9205	24.2034	24.7022	24.9156	24.0853	3.36507e-05	0.000271449	0.539207	O35094	Mitochondrial import inner membrane translocase subunit TIM44	Timm44
A7VJC2	Hnrnpa2b1	Heterogeneous nuclear ribonucleoproteins A2/B1	4.03837e-06	6.45377e-05	0.505564	24.5047	24.2808	23.5136	24.4134	25.24	24.4724	23.8974	24.3249	24.6884	24.7882	24.0322	25.7802	25.2982	25.7627	25.6703	25.1786	25.4028	24.8696	25.129	25.9144	25.0996	25.3041	25.31	24.9846	4.03837e-06	6.45377e-05	0.505564	A7VJC2	Heterogeneous nuclear ribonucleoproteins A2/B1	Hnrnpa2b1
P43244	Matr3	Matrin-3	0.000424501	0.00179328	0.488387	23.0953	22.9502	23.1298	22.3124	23.761	23.8079	22.6632	23.185	22.959	23.005	22.5979	23.7445	23.895	25.2566	24.7087	24.7176	24.9178	23.4462	23.3182	24.6734	23.8886	24.0433	23.4635	22.9189	0.000424501	0.00179328	0.488387	P43244	Matrin-3	Matr3
Q5U318	Pea15	Astrocytic phosphoprotein PEA-15	5.25275e-05	0.000366179	0.595741	26.0365	25.8131	25.3455	26.4203	25.5576	25.9408	25.5087	26.4514	26.0738	25.6586	25.8921	26.7646	26.2227	26.7975	26.3167	26.7821	26.4069	26.3732	26.3345	27.0777	26.1347	26.7468	27.4301	26.7884	5.25275e-05	0.000366179	0.595741	Q5U318	Astrocytic phosphoprotein PEA-15	Pea15
P12075	Cox5b	Cytochrome c oxidase subunit 5B, mitochondrial	8.75535e-07	2.79841e-05	0.592294	28.0845	28.0146	27.7696	27.9387	28.0686	28.604	28.2875	27.9012	27.8713	27.8001	27.716	28.7374	29.0288	28.8846	28.7013	28.8381	29.2021	28.1358	28.7914	29.01	28.6947	28.9487	28.5323	28.3841	8.75535e-07	2.79841e-05	0.592294	P12075	Cytochrome c oxidase subunit 5B, mitochondrial	Cox5b
P11240	Cox5a	Cytochrome c oxidase subunit 5A, mitochondrial	7.90248e-07	2.62486e-05	0.573107	29.6541	29.5608	29.6319	30.0868	30.0397	30.0501	29.1158	29.6587	29.7742	29.9415	29.9702	30.2417	31.0465	30.3684	30.4055	30.8937	30.9513	30.6407	30.2674	30.6824	30.3213	30.2304	30.6211	30.7965	7.90248e-07	2.62486e-05	0.573107	P11240	Cytochrome c oxidase subunit 5A, mitochondrial	Cox5a
P80254	Ddt	D-dopachrome decarboxylase	0.00119759	0.00396235	0.501637	26.4526	26.362	24.4897	26.9322	26.2799	24.5528	27.2572	26.8806	26.5759	26.9423	26.3549	27.373	27.3579	27.5013	27.2368	27.6252	27.7009	26.9792	27.203	27.294	27.1335	27.4762	26.9078	26.79	0.00119759	0.00396235	0.501637	P80254	D-dopachrome decarboxylase	Ddt
P35467	S100a1	Protein S100-A1	0.00112898	0.00378712	0.512597	24.2127	25.205	24.0166	24.8676	24.9057	23.1128	24.1683	24.7064	24.6805	24.6515	25.2318	25.913	23.8055	25.3411	24.8404	25.5071	25.2716	26.1179	25.4994	25.6081	25.5214	25.7992	26.4239	25.6907	0.00112898	0.00378712	0.512597	P35467	Protein S100-A1	S100a1
P62329	Tmsb4x	Thymosin beta-4;Hematopoietic system regulatory peptide	0.00105711	0.00361039	0.593693	26.9676	27.4447	27.951	26.8457	27.2435	28.3015	27.2666	27.1964	27.2676	26.6388	26.3673	28.0823	28.3474	28.4211	28.0447	28.1032	28.088	27.9503	27.8083	28.5631	27.6542	28.2587	27.04	27.361	0.00105711	0.00361039	0.593693	P62329	Thymosin beta-4;Hematopoietic system regulatory peptide	Tmsb4x
Q9WVJ4	Synj2bp	Synaptojanin-2-binding protein	4.46331e-06	6.93655e-05	0.559773	24.5114	24.6237	24.8985	25.1933	24.5127	24.3958	25.1307	25.3626	25.0384	25.0483	24.7401	25.1327	26.4778	25.9855	25.7266	25.6303	25.7274	25.5994	25.8813	25.5585	25.2129	25.3706	25.8625	25.8913	4.46331e-06	6.93655e-05	0.559773	Q9WVJ4	Synaptojanin-2-binding protein	Synj2bp
Q62760	Tomm20	Mitochondrial import receptor subunit TOM20 homolog	0.000801292	0.00291285	0.472529	24.9187	25.2225	24.3297	25.844	25.506	24.3594	24.3564	25.3003	25.3776	25.4061	25.5088	25.7134	25.1523	27.32	26.1186	26.1762	25.1667	26.1266	25.8298	27.9998	26.5234	26.2761	26.2113	25.7805	0.000801292	0.00291285	0.472529	Q62760	Mitochondrial import receptor subunit TOM20 homolog	Tomm20
Q68FT3	Pyroxd2	Pyridine nucleotide-disulfide oxidoreductase domain-containing protein 2	2.17066e-05	0.000205425	0.498909	23.6439	23.5463	NaN	23.5062	23.1468	22.2255	23.0771	22.6869	23.626	23.6939	23.3655	23.7638	24.7182	24.1417	24.5024	24.3287	24.3875	23.9406	24.2593	24.1234	24.2882	24.2544	24.5959	24.0104	2.17066e-05	0.000205425	0.498909	Q68FT3	Pyridine nucleotide-disulfide oxidoreductase domain-containing protein 2	Pyroxd2
P13638	Atp1b2	Sodium/potassium-transporting ATPase subunit beta-2	0.000406661	0.00172653	0.562708	26.9047	27.6282	26.3619	27.25	26.8109	26.2427	26.4788	26.8336	27.1784	27.0322	27.2938	27.6158	28.5629	27.7516	27.9938	27.7186	28.2587	27.0135	27.3873	28.3845	26.9743	27.4078	28.3244	27.227	0.000406661	0.00172653	0.562708	P13638	Sodium/potassium-transporting ATPase subunit beta-2	Atp1b2
Q5U204	Lamtor3	Ragulator complex protein LAMTOR3	0.0002173	0.00104576	0.592416	24.4934	24.0893	24.3911	24.5753	24.1688	23.2585	24.748	24.3943	24.6217	24.2216	24.5837	25.5466	25.4643	25.5151	24.5019	25.4538	25.4939	24.4628	24.4539	24.7484	25.2027	25.2669	24.9153	24.9839	0.0002173	0.00104576	0.592416	Q5U204	Ragulator complex protein LAMTOR3	Lamtor3
P04166	Cyb5b	Cytochrome b5 type B	1.61008e-07	1.13644e-05	0.576223	27.2909	26.8967	27.4215	26.6991	26.9249	26.9968	27.5701	27.174	27.0192	26.8022	27.0851	28.247	27.6699	28.1919	27.4954	28.0995	28.2257	27.6127	27.7458	27.8274	27.9838	27.8634	27.6364	27.7806	1.61008e-07	1.13644e-05	0.576223	P04166	Cytochrome b5 type B	Cyb5b
P62775	Mtpn	Myotrophin	5.36793e-11	9.09327e-08	0.554731	25.2239	25.3477	25.2717	25.6595	25.4821	25.0081	25.3213	25.17	25.3902	25.4648	24.9952	26.0987	26.3154	26.0804	25.9975	26.3151	26.4298	26.0342	25.9559	26.2688	26.0621	26.158	26.2801	25.9966	5.36793e-11	9.09327e-08	0.554731	P62775	Myotrophin	Mtpn
P08503	Acadm	Medium-chain specific acyl-CoA dehydrogenase, mitochondrial	0.00894679	0.0203982	0.62379	23.0004	23.0837	23.2015	22.8626	23.0181	23.1664	23.6536	22.8715	23.0285	23.3461	22.7807	23.9882	NaN	23.6975	23.4839	23.8215	24.4399	23.0426	24.0642	23.7833	24.2135	24.1256	23.6279	22.9875	0.00894679	0.0203982	0.62379	P08503	Medium-chain specific acyl-CoA dehydrogenase, mitochondrial	Acadm
Q641Y8	Ddx1	ATP-dependent RNA helicase DDX1	7.89027e-09	2.67322e-06	0.591922	24.7064	24.3628	24.2611	24.6832	24.4991	24.777	24.143	24.2324	24.4537	24.8816	24.6016	25.4727	25.1752	25.3709	25.2729	25.2066	25.2072	24.9169	25.3803	25.3605	25.1627	25.3942	25.4922	25.0429	7.89027e-09	2.67322e-06	0.591922	Q641Y8	ATP-dependent RNA helicase DDX1	Ddx1
P58200	Vti1b	Vesicle transport through interaction with t-SNAREs homolog 1B	1.58219e-06	3.82889e-05	0.636257	24.5648	24.0835	24.1327	23.8095	23.9271	23.9063	24.2145	24.2811	24.3803	24.5023	24.0419	24.9573	25.0192	25.0173	25.0911	24.9756	24.9031	24.2647	24.6715	24.9032	24.7946	24.6348	24.9577	24.4693	1.58219e-06	3.82889e-05	0.636257	P58200	Vesicle transport through interaction with t-SNAREs homolog 1B	Vti1b
B2GV71	Ndufaf5	NADH dehydrogenase [ubiquinone] 1 alpha subcomplex assembly factor 5	0.00163137	0.00510821	0.592407	NaN	NaN	NaN	NaN	NaN	NaN	NaN	23.2743	NaN	23.3748	NaN	23.9831	24.2677	NaN	24.1395	24.377	23.9227	NaN	24.1365	24.1219	23.8095	23.9742	24.0668	NaN	0.00163137	0.00510821	0.592407	B2GV71	NADH dehydrogenase [ubiquinone] 1 alpha subcomplex assembly factor 5	Ndufaf5
O35796	C1qbp	Complement component 1 Q subcomponent-binding protein, mitochondrial	8.40544e-06	0.00010318	0.531827	27.017	27.1189	26.0858	27.4154	27.0202	25.9148	26.7727	27.0096	27.0733	27.05	27.3364	27.7523	27.3988	27.7575	27.96	28.0607	27.7882	27.9162	27.6412	27.8683	27.5624	27.9781	28.4364	27.321	8.40544e-06	0.00010318	0.531827	O35796	Complement component 1 Q subcomponent-binding protein, mitochondrial	C1qbp
Q66H20	Ptbp2	Polypyrimidine tract-binding protein 2	0.00846651	0.0195133	0.594446	23.4446	22.5798	23.6337	23.2457	23.072	23.4331	23.4986	23.3215	23.5816	23.1019	23.0313	24.1511	24.3709	24.2017	24.4049	24.3683	24.0439	23.4809	24.0323	24.124	24.0248	24.0213	NaN	22.9919	0.00846651	0.0195133	0.594446	Q66H20	Polypyrimidine tract-binding protein 2	Ptbp2
Q3SWU3	Hnrnpdl	Heterogeneous nuclear ribonucleoprotein D-like	0.00399164	0.0104998	0.664751	NaN	23.5738	24.0076	24.0728	24.2474	24.1117	23.8274	24.0888	24.1789	24.2712	NaN	25.0466	25.1625	25.0803	25.1914	24.644	25.0236	24.19	24.5952	23.5706	24.6125	24.9427	24.8451	23.3023	0.00399164	0.0104998	0.664751	Q3SWU3	Heterogeneous nuclear ribonucleoprotein D-like	Hnrnpdl
Q9JIX3	Fhit	Bis(5-adenosyl)-triphosphatase	0.000182271	0.000902829	0.62372	23.6943	23.7983	22.8831	24.4561	23.3897	23.7422	24.1822	24.2402	24.1416	23.7102	23.8174	24.7391	24.8004	24.5477	24.8759	24.5531	24.8205	24.1692	24.3937	24.7217	23.8677	24.339	24.5551	24.172	0.000182271	0.000902829	0.62372	Q9JIX3	Bis(5-adenosyl)-triphosphatase	Fhit
P62909	Rps3	40S ribosomal protein S3	2.89683e-07	1.4433e-05	0.616484	26.2683	26.008	25.76	26.1687	25.862	25.6076	26.0179	26.1014	26.2382	26.4947	25.9564	26.9965	26.8405	27.0452	26.7613	26.9558	26.6882	26.2262	26.7117	26.8364	26.622	26.7548	26.7528	26.4519	2.89683e-07	1.4433e-05	0.616484	P62909	40S ribosomal protein S3	Rps3
P15178	Dars	Aspartate--tRNA ligase, cytoplasmic	3.44487e-08	5.83561e-06	0.620245	24.6229	24.5802	23.9653	24.8512	24.3061	24.2755	24.4717	24.4668	24.6211	24.5052	24.332	25.3317	25.3396	25.2081	25.1182	25.2406	25.2596	24.8748	25.2308	25.3331	25.0126	25.0568	25.0666	24.7924	3.44487e-08	5.83561e-06	0.620245	P15178	Aspartate--tRNA ligase, cytoplasmic	Dars
D3ZAW2	Pisd		1.39594e-05	0.000146877	0.534201	23.6129	22.9364	23.0615	23.3406	23.6711	22.5094	23.4941	23.3316	23.3668	23.5766	23.5134	24.6208	23.92	24.0894	24.6364	24.658	23.813	24.0325	24.4685	24.0983	23.8886	24.6058	24.6816	23.2814	1.39594e-05	0.000146877	0.534201	D3ZAW2		Pisd
A4F267	Tomm40l	Mitochondrial import receptor subunit TOM40B	0.000315059	0.00141944	0.489648	24.0756	23.8414	22.587	24.0838	23.192	21.9924	23.4553	24.0504	24.1118	23.8617	24.1068	24.7014	24.503	24.5861	24.8353	25.0578	25.2021	24.2911	25.0844	24.4838	23.4616	24.9542	24.2536	24.4922	0.000315059	0.00141944	0.489648	A4F267	Mitochondrial import receptor subunit TOM40B	Tomm40l
Q63041	A1m	Alpha-1-macroglobulin;Alpha-1-macroglobulin 45 kDa subunit	0.000381611	0.00164491	0.607258	23.2961	23.5049	23.0545	23.5683	23.9901	24.5083	23.1669	23.606	22.9266	23.8059	23.0739	24.0296	24.3251	24.6718	23.6844	23.8726	24.2289	23.748	24.2894	23.9831	24.9952	24.1694	24.3625	24.4968	0.000381611	0.00164491	0.607258	Q63041	Alpha-1-macroglobulin;Alpha-1-macroglobulin 45 kDa subunit	A1m
P10818	Cox6a1	Cytochrome c oxidase subunit 6A1, mitochondrial	0.00387426	0.010303	0.640177	28.2784	29.1399	28.706	28.9029	28.5834	28.5426	29.586	28.7946	28.9839	28.626	28.2072	30.2233	29.4256	29.719	29.8867	30.2858	28.5128	28.9503	29.16	29.7091	29.1603	29.5378	28.9001	28.7634	0.00387426	0.010303	0.640177	P10818	Cytochrome c oxidase subunit 6A1, mitochondrial	Cox6a1
P05369	Fdps	Farnesyl pyrophosphate synthase	1.84929e-05	0.000185366	0.648274	23.8253	23.5824	24.0048	23.7102	23.7191	23.7267	24.002	23.9267	23.8469	24.0216	23.3429	24.5466	24.6999	24.808	24.5841	24.5416	24.3257	23.6489	24.2386	24.6184	24.1684	24.505	24.7358	24.0002	1.84929e-05	0.000185366	0.648274	P05369	Farnesyl pyrophosphate synthase	Fdps
P62853	Rps25	40S ribosomal protein S25	8.4417e-05	0.000507101	0.625968	26.6005	26.1454	25.3479	26.3493	26.0411	25.4396	25.5575	26.4909	26.3836	26.7222	26.1441	26.925	27.0299	26.9605	26.85	26.9439	26.6618	26.5958	26.7174	26.6706	26.488	26.8516	26.9345	26.6012	8.4417e-05	0.000507101	0.625968	P62853	40S ribosomal protein S25	Rps25
Q03348	Ptpra	Receptor-type tyrosine-protein phosphatase alpha	1.55917e-07	1.14836e-05	0.638414	23.5236	23.5538	23.5244	23.3822	23.4439	23.2317	23.6617	23.3307	23.4363	23.0955	23.5959	24.2202	24.3723	23.7601	24.1287	24.216	24.2668	23.657	24.1434	24.2154	24.0341	23.8248	24.392	23.8346	1.55917e-07	1.14836e-05	0.638414	Q03348	Receptor-type tyrosine-protein phosphatase alpha	Ptpra
P63326	Rps10	40S ribosomal protein S10	0.000146866	0.000772643	0.616717	26.1095	25.5739	25.5265	25.8083	25.4795	25.5809	25.8293	25.8574	25.896	26.1591	25.9144	26.8005	27.3036	26.6634	26.375	26.4433	25.3101	26.3704	26.5212	26.8226	26.2763	26.5443	26.7456	26.2118	0.000146866	0.000772643	0.616717	P63326	40S ribosomal protein S10	Rps10
P61354	Rpl27	60S ribosomal protein L27	1.41336e-08	2.99278e-06	0.646363	25.953	25.6888	25.4225	25.746	25.5136	25.6875	25.6957	25.7978	26.0574	26.0209	25.6938	26.5622	26.2931	26.3483	26.6315	26.4649	26.3776	26.0332	26.4323	26.4502	26.3559	26.4737	26.3826	26.161	1.41336e-08	2.99278e-06	0.646363	P61354	60S ribosomal protein L27	Rpl27
B0BN85	Sugt1	Suppressor of G2 allele of SKP1 homolog	2.53211e-05	0.000225757	0.654279	24.3175	23.799	23.4548	24.1911	24.1225	23.8562	23.8461	23.7186	23.7575	23.9001	23.8525	24.6541	24.4866	24.5528	24.5371	24.2799	24.7222	23.6483	24.7764	24.8755	24.4615	24.5171	24.7435	24.3019	2.53211e-05	0.000225757	0.654279	B0BN85	Suppressor of G2 allele of SKP1 homolog	Sugt1
P14562	Lamp1	Lysosome-associated membrane glycoprotein 1	0.00535029	0.0133285	0.610828	25.119	25.1104	NaN	25.6509	25.1448	24.2213	24.987	25.2271	25.2639	25.711	25.2753	26.3163	25.3865	26.0335	26.2545	26.0352	26.3105	25.865	26.2475	25.5709	25.7278	25.781	25.4285	25.5118	0.00535029	0.0133285	0.610828	P14562	Lysosome-associated membrane glycoprotein 1	Lamp1
D3ZRC4	Pnpla8	Calcium-independent phospholipase A2-gamma	3.90255e-09	2.20364e-06	0.61595	23.9691	23.8741	23.7565	24.1041	23.6878	24.082	23.9896	23.7543	23.8228	23.8117	23.8748	24.7358	24.2223	24.4531	24.574	24.8211	24.553	24.47	24.7821	24.4606	24.4064	24.8529	24.8909	24.3616	3.90255e-09	2.20364e-06	0.61595	D3ZRC4	Calcium-independent phospholipase A2-gamma	Pnpla8
P0C2X9	Aldh4a1	Delta-1-pyrroline-5-carboxylate dehydrogenase, mitochondrial	3.19227e-08	6.00856e-06	0.610412	24.0614	24.1757	24.0304	24.2689	23.959	23.8879	23.7188	24.0474	24.0027	24.1996	24.1648	25.1079	24.6986	25.1265	24.8774	24.5954	25.0225	24.2653	24.713	24.7171	24.5174	24.7781	24.8653	24.5839	3.19227e-08	6.00856e-06	0.610412	P0C2X9	Delta-1-pyrroline-5-carboxylate dehydrogenase, mitochondrial	Aldh4a1
Q80W92	Vac14	Protein VAC14 homolog	9.15979e-06	0.000109272	0.581846	23.5372	23.1714	22.6595	22.8786	23.3406	22.6844	22.4728	23.107	23.3526	23.1328	23.2204	23.837	23.5495	23.8005	23.7189	24.1377	23.3736	23.6933	23.7014	23.8434	23.9958	24.475	24.3169	23.3724	9.15979e-06	0.000109272	0.581846	Q80W92	Protein VAC14 homolog	Vac14
P00173	Cyb5a	Cytochrome b5	9.29275e-05	0.000539107	0.583995	25.1653	25.4772	24.0253	25.0141	25.0594	24.1004	25.0295	25.2475	25.3023	25.2194	25.273	25.9497	25.773	25.6687	25.9141	25.8323	26.2718	25.5029	25.8201	26.0083	25.8489	25.9273	24.9832	25.485	9.29275e-05	0.000539107	0.583995	P00173	Cytochrome b5	Cyb5a
P35332	Hpcal4	Hippocalcin-like protein 4	0.00218825	0.00649195	0.548054	27.1116	27.3693	25.533	28.0876	27.6383	25.6486	26.3189	27.2447	27.4866	27.5936	27.6381	28.0952	27.5524	28.1149	27.474	28.1214	27.7275	27.8378	28.2646	28.0278	27.7501	28.0465	28.4324	27.6265	0.00218825	0.00649195	0.548054	P35332	Hippocalcin-like protein 4	Hpcal4
P07897	Acan	Aggrecan core protein	5.12472e-05	0.000360219	0.639083	23.564	23.4565	24.4049	23.5238	23.3594	23.388	23.1306	23.7042	23.4275	23.5716	23.6657	24.7874	24.3528	24.3	24.0863	24.0706	24.2703	23.6209	24.6175	24.0542	24.174	24.4804	23.9949	23.9105	5.12472e-05	0.000360219	0.639083	P07897	Aggrecan core protein	Acan
P26772	Hspe1	10 kDa heat shock protein, mitochondrial	0.000702583	0.00263897	0.663813	28.7257	28.7222	28.7738	28.7819	28.2246	28.4062	29.0566	28.9805	28.8025	28.7901	28.5428	29.6132	29.5539	29.8289	29.7586	29.8297	29.7159	28.6075	29.4125	29.055	28.839	28.9953	28.7672	28.9346	0.000702583	0.00263897	0.663813	P26772	10 kDa heat shock protein, mitochondrial	Hspe1
Q5BK81	Ptgr2	Prostaglandin reductase 2	0.00318331	0.00871168	0.649909	NaN	22.6332	21.3187	22.923	22.6976	NaN	22.7672	22.4441	22.7241	22.5236	22.3214	23.5452	22.7988	NaN	23.2994	22.6045	23.2654	22.666	22.7318	23.275	23.2104	23.4347	23.3276	NaN	0.00318331	0.00871168	0.649909	Q5BK81	Prostaglandin reductase 2	Ptgr2
P13383	Ncl	Nucleolin	0.000141332	0.000750523	0.666008	24.0979	23.7908	23.7941	24.0227	24.2612	24.2658	23.9283	23.811	24.1908	24.8479	23.741	24.9639	24.8233	25.0312	24.5305	25.0019	24.1264	24.2655	24.6422	24.9667	24.6532	24.589	24.6555	24.2619	0.000141332	0.000750523	0.666008	P13383	Nucleolin	Ncl
D3ZML2	Brsk2	Serine/threonine-protein kinase BRSK2	9.91371e-05	0.000569282	0.621627	22.8923	22.8831	22.8308	23.3019	22.4692	23.0678	23.132	23.0318	23.3055	23.3753	23.4367	23.9409	24.1288	23.4721	23.5753	24.1384	24.4967	23.3113	23.3938	23.9468	23.4738	23.698	24.0684	23.1306	9.91371e-05	0.000569282	0.621627	D3ZML2	Serine/threonine-protein kinase BRSK2	Brsk2
Q6P6Q9	Micu1	Calcium uptake protein 1, mitochondrial	9.22343e-07	2.89343e-05	0.6403	23.6764	23.9913	23.721	23.6481	23.8976	23.4628	23.5283	24.0057	23.8844	23.5947	23.439	24.2371	24.247	24.5475	24.564	24.6108	24.1881	24.0209	24.4262	24.9131	24.3065	24.4018	24.1359	24.0389	9.22343e-07	2.89343e-05	0.6403	Q6P6Q9	Calcium uptake protein 1, mitochondrial	Micu1
O55096	Dpp3	Dipeptidyl peptidase 3	1.04651e-05	0.000120598	0.655263	23.503	23.5763	22.7585	23.8582	23.2932	23.4371	23.1075	23.3721	23.5827	23.7764	23.2345	24.0247	24.1895	24.0383	24.1583	24.0591	24.2396	23.5789	24.1359	23.9225	23.8629	24.1416	24.251	23.6434	1.04651e-05	0.000120598	0.655263	O55096	Dipeptidyl peptidase 3	Dpp3
Q05175	Basp1	Brain acid soluble protein 1	0.000676478	0.00258098	0.52335	30.3992	30.5002	28.6052	30.5981	30.6436	28.5932	29.6284	30.6992	30.4786	30.3928	30.6298	30.9096	30.8492	30.6438	31.3093	31.0985	31.6933	30.7609	31.1101	30.8695	30.8041	31.122	31.2361	31.1183	0.000676478	0.00258098	0.52335	Q05175	Brain acid soluble protein 1	Basp1
Q63570	Psmc4	26S protease regulatory subunit 6B	2.4678e-07	1.34853e-05	0.635922	23.7806	23.4847	23.8809	23.6992	23.605	23.7122	23.7363	23.4434	23.7827	23.8789	23.4364	24.3924	24.3572	24.7297	24.3277	24.332	24.4856	23.8598	24.1416	24.7759	24.3791	24.1738	24.3254	24.0029	2.4678e-07	1.34853e-05	0.635922	Q63570	26S protease regulatory subunit 6B	Psmc4
P68511	Ywhah	14-3-3 protein eta	0.000107249	0.000607624	0.66068	28.303	28.1413	27.4065	28.4571	27.9199	27.8774	28.1035	28.262	28.0259	28.25	28.442	28.9222	28.8178	28.694	28.9954	29.1293	28.6003	28.06	28.4508	28.779	28.3915	28.7577	29.1606	28.4198	0.000107249	0.000607624	0.66068	P68511	14-3-3 protein eta	Ywhah
P41565	Idh3g	Isocitrate dehydrogenase [NAD] subunit gamma 1, mitochondrial	3.31384e-07	1.55935e-05	0.663701	28.2189	28.0169	27.7781	28.2432	27.8132	27.6991	28.2161	28.0737	28.1258	28.0615	28.047	28.8029	28.5815	28.5948	28.7084	28.9103	28.7935	28.2957	28.663	28.6774	28.3588	28.7489	28.7029	28.1969	3.31384e-07	1.55935e-05	0.663701	P41565	Isocitrate dehydrogenase [NAD] subunit gamma 1, mitochondrial	Idh3g
Q9ESB5	Necab1	N-terminal EF-hand calcium-binding protein 1	0.00346876	0.00935682	0.620364	22.6348	21.3773	NaN	22.8401	22.4257	22.1482	NaN	NaN	21.3315	NaN	23.343	23.0356	23.5645	22.8331	22.9299	23.1503	21.986	22.6737	23.0715	23.7174	22.9349	23.0888	23.4635	22.4065	0.00346876	0.00935682	0.620364	Q9ESB5	N-terminal EF-hand calcium-binding protein 1	Necab1
P20717	Padi2	Protein-arginine deiminase type-2	0.000464654	0.00192451	0.643147	22.8318	NaN	NaN	NaN	22.765	NaN	NaN	NaN	NaN	NaN	NaN	23.4131	23.3986	23.2633	NaN	23.327	23.95	NaN	23.1822	23.4727	23.2995	23.5104	23.535	NaN	0.000464654	0.00192451	0.643147	P20717	Protein-arginine deiminase type-2	Padi2
Q6AY19	Adck4	AarF domain-containing protein kinase 4	8.73266e-06	0.000106425	0.626866	22.9594	22.4488	22.9968	22.837	22.3946	22.9275	22.5872	22.1947	22.9276	22.7433	22.3689	23.6841	23.54	23.1735	23.2832	23.5696	23.4906	22.9228	23.388	23.3494	23.0178	23.3337	23.8409	22.8941	8.73266e-06	0.000106425	0.626866	Q6AY19	AarF domain-containing protein kinase 4	Adck4
Q5RKI8	Abcb8	ATP-binding cassette sub-family B member 8, mitochondrial	1.76851e-09	1.49793e-06	0.660595	25.069	24.8446	24.9789	25.0057	24.7691	24.9621	24.7427	25.0296	25.059	24.9819	24.8291	25.6593	25.5979	25.553	25.7282	25.673	25.6714	25.2878	25.6167	25.5453	25.4107	25.4631	25.5836	25.1254	1.76851e-09	1.49793e-06	0.660595	Q5RKI8	ATP-binding cassette sub-family B member 8, mitochondrial	Abcb8
Q4V8C7	Prkra	Interferon-inducible double-stranded RNA-dependent protein kinase activator A	0.000184239	0.000909917	0.603015	23.3354	22.7937	22.5284	22.9422	22.693	NaN	22.3127	22.6581	22.8786	22.9693	23.1365	24.2718	23.3556	24.179	23.1469	23.4139	23.7045	22.9289	23.434	23.8347	23.8358	23.3786	23.4782	23.2469	0.000184239	0.000909917	0.603015	Q4V8C7	Interferon-inducible double-stranded RNA-dependent protein kinase activator A	Prkra
Q07803	Gfm1	Elongation factor G, mitochondrial	4.21701e-05	0.000316089	0.65989	23.3621	23.2232	22.3971	23.317	22.7838	23.4342	23.2562	23.3333	23.3819	23.2812	23.2994	23.9408	23.6646	23.9908	23.9577	23.9507	23.9854	23.5	23.8961	24.0085	23.5875	23.7987	23.8608	23.1002	4.21701e-05	0.000316089	0.65989	Q07803	Elongation factor G, mitochondrial	Gfm1
P50408	Atp6v1f	V-type proton ATPase subunit F	6.8845e-06	8.90255e-05	0.578697	25.8918	25.989	25.0091	25.9879	25.5522	25.2449	24.9745	25.8787	25.7068	26.0491	25.7804	26.3734	26.8016	26.3191	26.6003	26.7148	26.3712	26.2265	26.3509	26.6798	26.1307	26.0479	26.8138	26.1774	6.8845e-06	8.90255e-05	0.578697	P50408	V-type proton ATPase subunit F	Atp6v1f
Q07266	Dbn1	Drebrin	2.36399e-06	4.76738e-05	0.637414	26.4908	26.7954	26.1076	26.6508	26.7528	25.9641	26.56	26.5919	26.7534	26.5099	26.8845	27.0561	27.1297	27.1255	27.1805	27.4986	27.5829	26.9698	27.1991	27.2443	27.0883	27.3314	27.4228	26.7803	2.36399e-06	4.76738e-05	0.637414	Q07266	Drebrin	Dbn1
Q66HG5	Tm9sf2	Transmembrane 9 superfamily member 2	0.000137634	0.000740166	0.664468	24.8994	24.6956	24.2373	24.9776	24.5399	24.0076	24.9341	24.7951	25.1445	25.1017	24.7579	25.462	25.5436	25.5893	25.591	25.6817	25.4844	24.8658	25.1891	25.3805	25.1255	25.2466	25.2514	24.8173	0.000137634	0.000740166	0.664468	Q66HG5	Transmembrane 9 superfamily member 2	Tm9sf2
P62632	Eef1a2	Elongation factor 1-alpha 2	0.00112898	0.00377964	0.619662	27.6759	27.276	26.3187	27.8216	27.5591	27.7933	26.9319	27.853	27.5368	27.5066	28.0583	28.9107	27.6465	28.1317	27.439	28.46	28.3677	27.9972	28.2699	28.6129	27.9058	28.1238	28.5542	27.8569	0.00112898	0.00377964	0.619662	P62632	Elongation factor 1-alpha 2	Eef1a2
Q63475	Ptprn2	Receptor-type tyrosine-protein phosphatase N2	2.4401e-05	0.000219869	0.648959	23.265	23.2859	23.261	23.3955	23.3728	22.7887	23.5679	23.5479	23.2184	23.6054	23.4326	24.0419	24.4741	23.7483	24.0772	24.2645	24.5051	23.4777	23.9168	23.8105	23.5109	23.6562	24.1035	23.944	2.4401e-05	0.000219869	0.648959	Q63475	Receptor-type tyrosine-protein phosphatase N2	Ptprn2
Q5U2V8	Emc3	ER membrane protein complex subunit 3	9.99788e-05	0.000572176	0.643258	22.6509	23.0125	22.6432	22.7079	22.2982	21.9361	NaN	22.6575	22.5981	23.001	22.6059	23.218	23.7614	23.4118	23.5502	23.0957	23.903	22.6781	23.1038	23.3169	22.9162	23.1236	23.3362	22.8047	9.99788e-05	0.000572176	0.643258	Q5U2V8	ER membrane protein complex subunit 3	Emc3
O35764	Nptxr	Neuronal pentraxin receptor	0.000300529	0.00137223	0.648172	25.3546	25.0724	24.4527	25.2318	25.3424	24.1983	25.1109	25.4166	25.0078	25.173	25.633	25.7393	25.5557	25.3069	26.0519	25.9476	26.192	25.4208	25.94	25.4481	25.302	25.7398	25.9491	25.7131	0.000300529	0.00137223	0.648172	O35764	Neuronal pentraxin receptor	Nptxr
P29411	Ak3	GTP:AMP phosphotransferase AK3, mitochondrial	1.11718e-06	3.32018e-05	0.615721	24.6712	24.5976	24.2785	24.5527	24.3769	23.9232	24.8237	24.6391	24.8808	24.4933	24.5993	25.4741	25.1204	25.1423	25.3045	25.2403	25.9024	24.9929	25.1305	25.3625	25.1604	25.1662	25.0692	24.9272	1.11718e-06	3.32018e-05	0.615721	P29411	GTP:AMP phosphotransferase AK3, mitochondrial	Ak3
P20788	Uqcrfs1	Cytochrome b-c1 complex subunit Rieske, mitochondrial;Cytochrome b-c1 complex subunit 11	1.47712e-07	1.13738e-05	0.639705	29.3581	28.9886	28.9657	29.3277	29.1712	28.9237	29.2164	29.3184	29.3476	29.3893	29.5059	30.0539	29.7186	30.0029	29.8752	30.1321	30.1932	29.6783	29.9193	29.6387	29.6975	29.8578	30.1021	29.4786	1.47712e-07	1.13738e-05	0.639705	P20788	Cytochrome b-c1 complex subunit Rieske, mitochondrial;Cytochrome b-c1 complex subunit 11	Uqcrfs1
Q2KMM2	Trappc1	Trafficking protein particle complex subunit 1	0.00121135	0.00399228	0.661805	22.9421	22.8447	NaN	22.916	22.47	NaN	23.1608	22.9216	22.927	22.8587	22.7655	23.675	23.6685	22.7892	23.464	23.6674	23.9581	NaN	23.4744	23.3465	23.4041	23.5626	23.3951	23.1499	0.00121135	0.00399228	0.661805	Q2KMM2	Trafficking protein particle complex subunit 1	Trappc1
O35987	Nsfl1c	NSFL1 cofactor p47	6.43805e-06	8.52035e-05	0.666289	24.8152	24.5203	24.0567	24.6215	24.5188	23.8467	24.584	24.5127	24.5875	24.6039	24.272	25.1947	25.243	25.0914	24.9409	25.0731	25.3221	24.6477	24.8217	25.1997	24.8717	25.0136	25.238	24.7949	6.43805e-06	8.52035e-05	0.666289	O35987	NSFL1 cofactor p47	Nsfl1c
Q63564	Sv2b	Synaptic vesicle glycoprotein 2B	8.56159e-05	0.000512485	0.607601	26.9418	27.0624	25.8681	26.8965	26.9996	25.7165	26.7054	26.8485	26.7998	26.6651	27.1636	27.2937	27.4013	27.0437	27.4982	27.4892	27.6338	27.0905	27.3524	27.6441	27.1014	27.3787	27.8601	27.6187	8.56159e-05	0.000512485	0.607601	Q63564	Synaptic vesicle glycoprotein 2B	Sv2b
P04256	Hnrnpa1	Heterogeneous nuclear ribonucleoprotein A1;Heterogeneous nuclear ribonucleoprotein A1, N-terminally processed	0.000159256	0.000817515	0.641526	24.4525	23.5854	24.2386	23.7363	24.5046	24.3717	23.6161	23.7014	24.1817	24.3788	23.886	24.7338	24.7967	24.9628	25.0237	24.9675	24.8641	24.0502	24.6452	25.2763	24.5339	24.4796	24.3722	24.3913	0.000159256	0.000817515	0.641526	P04256	Heterogeneous nuclear ribonucleoprotein A1;Heterogeneous nuclear ribonucleoprotein A1, N-terminally processed	Hnrnpa1
P61805	Dad1	Dolichyl-diphosphooligosaccharide--protein glycosyltransferase subunit DAD1	1.80871e-06	4.14049e-05	0.632519	24.2905	24.2451	23.996	24.4392	24.0487	23.8157	24.3872	24.4906	24.3998	24.5345	24.3346	25.094	25.3077	25.0425	24.9292	24.8805	25.3175	24.4959	24.873	25.1914	24.8463	24.8484	24.8669	24.4214	1.80871e-06	4.14049e-05	0.632519	P61805	Dolichyl-diphosphooligosaccharide--protein glycosyltransferase subunit DAD1	Dad1
Q60587	Hadhb	Trifunctional enzyme subunit beta, mitochondrial;3-ketoacyl-CoA thiolase	2.13544e-06	4.52179e-05	0.65954	25.8833	25.9271	25.1909	26.0073	25.6966	26.0536	25.5329	25.9149	25.9742	25.7138	25.647	26.5401	26.2491	26.3214	26.4236	26.2837	26.4396	26.1411	26.4706	26.6186	26.3472	26.661	26.5119	25.8928	2.13544e-06	4.52179e-05	0.65954	Q60587	Trifunctional enzyme subunit beta, mitochondrial;3-ketoacyl-CoA thiolase	Hadhb
Q63768	Crk	Adapter molecule crk	2.08266e-05	0.000200456	0.655968	23.8222	23.6061	23.3247	24.1088	23.536	23.8279	23.7948	23.7785	23.9386	23.7255	23.345	24.5835	24.7208	24.5537	24.1072	24.3069	24.3242	23.8961	24.1646	24.7503	24.1209	24.1029	24.6295	23.8751	2.08266e-05	0.000200456	0.655968	Q63768	Adapter molecule crk	Crk
Q62698	Dync1li2	Cytoplasmic dynein 1 light intermediate chain 2	0.000388192	0.0016648	0.643898	23.8384	23.7262	23.1095	23.7972	23.6547	23.3713	22.8465	23.4486	24.0322	23.8812	23.6805	24.5202	23.3503	23.9208	24.1834	24.038	24.3452	23.806	24.5553	24.6837	24.1119	24.5811	24.5732	24.1346	0.000388192	0.0016648	0.643898	Q62698	Cytoplasmic dynein 1 light intermediate chain 2	Dync1li2
Q8R4E1	Itfg1	T-cell immunomodulatory protein	1.24339e-05	0.000136772	0.571026	23.2093	23.1271	22.3262	23.738	23.0979	23.5551	22.7757	23.5694	23.5581	23.6477	23.6217	24.2349	23.8455	23.8856	24.1904	24.6354	24.16	23.7379	24.0348	24.311	24.0265	24.0009	24.4321	23.8266	1.24339e-05	0.000136772	0.571026	Q8R4E1	T-cell immunomodulatory protein	Itfg1
Q63424	Slc15a2	Solute carrier family 15 member 2	0.00289228	0.00808502	0.615903	22.5472	22.8243	NaN	23.7904	23.8443	NaN	NaN	23.7271	23.9406	23.1551	23.718	25.1542	23.6521	23.158	24.1857	24.3127	24.4941	23.301	23.5876	24.8689	23.2754	24.6413	25.1517	24.0711	0.00289228	0.00808502	0.615903	Q63424	Solute carrier family 15 member 2	Slc15a2
Q5FVH2	Pld3	Phospholipase D3	0.000126292	0.000690123	0.541525	25.8961	25.5941	24.401	25.897	25.4785	23.9323	25.1691	25.8324	25.8581	25.8267	25.8386	26.4973	26.5199	26.3542	26.2738	26.4599	26.2551	26.1742	26.4538	26.2763	26.182	26.2835	26.3559	26.0006	0.000126292	0.000690123	0.541525	Q5FVH2	Phospholipase D3	Pld3
P62870	Tceb2	Transcription elongation factor B polypeptide 2	0.00345117	0.0093242	0.664035	24.2064	24.1993	NaN	24.1357	23.9897	22.8099	23.7456	24.3346	24.3393	23.9057	24.1875	24.7044	24.6569	24.5153	24.5502	24.672	24.7671	24.4291	24.3646	24.7645	24.4296	24.613	24.6065	24.4153	0.00345117	0.0093242	0.664035	P62870	Transcription elongation factor B polypeptide 2	Tceb2
P60901	Psma6	Proteasome subunit alpha type-6	0.000203186	0.000983421	0.655298	24.9843	25.043	23.8037	25.1372	24.9271	24.3113	25.0361	25.1625	25.2059	24.8412	24.6827	25.7089	25.6766	24.8935	25.4305	25.4222	25.4113	25.1916	25.4148	25.6723	25.7131	25.312	25.5362	25.34	0.000203186	0.000983421	0.655298	P60901	Proteasome subunit alpha type-6	Psma6
P35213	Ywhab	14-3-3 protein beta/alpha;14-3-3 protein beta/alpha, N-terminally processed	0.00259471	0.00742474	0.653345	28.1087	28.2535	27.7955	28.5327	28.8251	27.4493	27.362	28.4152	28.4529	28.6402	28.568	28.9144	28.3841	28.6543	29.0672	29.2785	29.325	28.5564	28.3938	29.4604	28.648	28.6324	29.2139	28.2947	0.00259471	0.00742474	0.653345	P35213	14-3-3 protein beta/alpha;14-3-3 protein beta/alpha, N-terminally processed	Ywhab
Q68FX1	Mpi	Mannose-6-phosphate isomerase	1.17666e-06	3.37841e-05	1.51859	23.4672	23.4974	23.3048	23.9708	23.4291	23.2603	23.3727	23.5885	23.461	23.5093	23.49	NaN	NaN	NaN	NaN	22.561	NaN	23.0105	NaN	NaN	NaN	NaN	NaN	23.0797	1.17666e-06	3.37841e-05	1.51859	Q68FX1	Mannose-6-phosphate isomerase	Mpi
P43425	Gng7	Guanine nucleotide-binding protein G(I)/G(S)/G(O) subunit gamma-7	0.0197404	0.0395275	1.51372	25.8321	26.0974	26.5241	25.6269	26.0585	26.6845	26.7814	25.3783	26.5283	25.7888	25.8057	25.7305	24.9432	24.7896	25.0319	26.0561	25.4721	25.6741	25.6517	26.929	25.5633	25.4481	24.2664	25.9758	0.0197404	0.0395275	1.51372	P43425	Guanine nucleotide-binding protein G(I)/G(S)/G(O) subunit gamma-7	Gng7
P61212	Arl1	ADP-ribosylation factor-like protein 1	2.44451e-07	1.38033e-05	1.52215	23.3773	23.4037	23.5078	23.5964	23.691	23.2423	23.629	23.7048	23.508	24.1492	23.4535	NaN	22.715	NaN	NaN	NaN	NaN	NaN	NaN	NaN	NaN	NaN	NaN	23.2115	2.44451e-07	1.38033e-05	1.52215	P61212	ADP-ribosylation factor-like protein 1	Arl1
P62193	Psmc1	26S protease regulatory subunit 4	0.00241839	0.00702703	1.51497	24.8863	24.6172	24.3444	24.8305	24.7094	24.1238	24.944	24.8583	24.9897	24.9642	24.3757	24.0008	23.7099	24.3896	24.2807	24.1243	23.3988	24.5281	24.4194	22.9019	24.3292	23.9818	24.3487	24.8293	0.00241839	0.00702703	1.51497	P62193	26S protease regulatory subunit 4	Psmc1
P85108	Tubb2a	Tubulin beta-2A chain	5.80411e-05	0.000387093	1.63795	30.8424	30.6081	31.0672	30.6437	30.7821	31.1478	31.0583	30.8647	30.7902	30.7623	30.6576	29.9081	30.41	30.3388	29.6732	29.9249	29.3195	31.0329	30.4049	30.2847	29.8702	29.7421	30.5148	30.2229	5.80411e-05	0.000387093	1.63795	P85108	Tubulin beta-2A chain	Tubb2a
Q9QXU2	Surf1	Surfeit locus protein 1	2.20226e-05	0.000207258	1.59841	23.4219	23.3087	23.4044	23.7271	23.3444	23.7246	24.3214	23.6907	23.3794	23.5607	24.4712	NaN	NaN	NaN	NaN	NaN	NaN	23.6331	22.3508	NaN	NaN	NaN	NaN	NaN	2.20226e-05	0.000207258	1.59841	Q9QXU2	Surfeit locus protein 1	Surf1
Q4KM74	Sec22b	Vesicle-trafficking protein SEC22b	3.47467e-06	6.13135e-05	1.50206	26.0716	25.8084	25.5951	25.7582	25.4943	25.6847	25.61	25.7455	25.9463	25.3493	25.707	25.1607	25.1065	25.3315	25.0434	25.131	24.7297	25.6846	24.967	25.2544	24.7443	24.9496	25.0873	25.363	3.47467e-06	6.13135e-05	1.50206	Q4KM74	Vesicle-trafficking protein SEC22b	Sec22b
P11951	Cox6c2	Cytochrome c oxidase subunit 6C-2;Cytochrome c oxidase subunit 6C-1	0.00440564	0.0113422	1.53845	29.6163	29.5784	29.7251	29.6772	29.4336	30.1791	29.2673	29.8003	29.816	29.6334	29.4838	28.4622	29.1463	28.5403	28.9841	27.9479	28.3874	29.8745	29.2489	29.4243	29.0325	28.7374	29.9466	29.7099	0.00440564	0.0113422	1.53845	P11951;P11950	Cytochrome c oxidase subunit 6C-2;Cytochrome c oxidase subunit 6C-1	Cox6c2;Cox6c1
P52190	Kcnj4	Inward rectifier potassium channel 4	0.000330033	0.00146355	1.60619	22.9755	23.6139	23.3134	22.6523	23.4212	23.5409	22.9263	22.7875	23.0629	22.4054	22.603	22.0503	21.9551	22.143	22.5597	NaN	22.3746	22.6697	21.9128	NaN	22.576	22.3388	NaN	22.8584	0.000330033	0.00146355	1.60619	P52190	Inward rectifier potassium channel 4	Kcnj4
Q6P9T8	Tubb4b	Tubulin beta-4B chain	3.065e-05	0.000249621	1.6094	32.66	32.5309	32.8367	32.4102	32.5339	32.8233	32.5437	32.5655	32.6488	32.5821	32.3318	31.6063	32.3965	31.9773	31.5817	31.4327	31.2426	32.3287	31.7274	32.5386	32.1083	31.5558	32.2959	31.9261	3.065e-05	0.000249621	1.6094	Q6P9T8	Tubulin beta-4B chain	Tubb4b
P19527	Nefl	Neurofilament light polypeptide	0.00405384	0.0106468	1.56809	27.2008	27.575	28.3573	26.9858	28.3662	28.3655	27.5888	27.32	27.1648	26.882	27.6794	26.007	27.2061	26.7512	27.1874	27.2028	26.6764	26.7682	26.563	27.6032	27.5759	26.9259	27.0953	26.6653	0.00405384	0.0106468	1.56809	P19527	Neurofilament light polypeptide	Nefl
P39032	Rpl36	60S ribosomal protein L36	0.00384249	0.0102346	1.50005	25.6221	24.4295	24.197	25.417	25.2782	25.3513	25.7233	25.3599	25.4829	25.3793	25.1879	23.6598	NaN	24.2555	24.7006	NaN	25.4535	25.246	24.4851	NaN	24.7219	24.0413	NaN	25.1581	0.00384249	0.0102346	1.50005	P39032	60S ribosomal protein L36	Rpl36
P28042	Ssbp1	Single-stranded DNA-binding protein, mitochondrial	0.000959921	0.0033459	1.5373	23.7972	23.9381	23.6793	24.1644	23.7471	23.0836	23.7444	24.1199	23.8319	24.0454	24.0893	22.6752	23.7211	22.8238	22.9706	NaN	23.2832	24.2745	22.9388	NaN	23.1682	23.0419	23.3031	23.2158	0.000959921	0.0033459	1.5373	P28042	Single-stranded DNA-binding protein, mitochondrial	Ssbp1
P28573	Slc6a7	Sodium-dependent proline transporter	2.32554e-07	1.35843e-05	1.60285	24.0851	24.7169	24.8436	24.402	24.8362	24.889	25.4281	24.3345	24.5877	24.1649	24.3432	NaN	NaN	NaN	NaN	NaN	NaN	23.9797	NaN	NaN	NaN	NaN	NaN	23.8647	2.32554e-07	1.35843e-05	1.60285	P28573	Sodium-dependent proline transporter	Slc6a7
Q812E9	Gpm6a	Neuronal membrane glycoprotein M6-a	8.70841e-05	0.000519438	1.59477	29.8164	30.2579	30.615	29.9404	30.7083	30.1646	30.6495	30.155	29.9638	30.1061	30.6735	29.4553	29.9487	29.3772	29.2183	29.6814	30.2289	29.4588	29.3946	29.4816	29.2095	29.3978	29.6988	30.3007	8.70841e-05	0.000519438	1.59477	Q812E9	Neuronal membrane glycoprotein M6-a	Gpm6a
P31044	Pebp1	Phosphatidylethanolamine-binding protein 1;Hippocampal cholinergic neurostimulating peptide	0.000232178	0.00110791	1.53609	28.9135	28.9797	29.074	29.2783	29.4061	29.1754	29.4581	29.0725	29.1324	29.1849	28.8477	28.374	28.9728	28.4565	28.4161	28.9463	27.8937	29.3283	28.1765	28.1867	28.0966	28.1765	28.7848	28.9402	0.000232178	0.00110791	1.53609	P31044	Phosphatidylethanolamine-binding protein 1;Hippocampal cholinergic neurostimulating peptide	Pebp1
Q62656	Ptprz1	Receptor-type tyrosine-protein phosphatase zeta	0.000253275	0.00119512	1.54551	27.6009	27.8376	28.3688	27.8418	27.7791	28.0509	27.7765	27.9156	27.6655	27.7367	27.9108	26.7155	27.0936	26.4812	26.9858	27.4679	27.7423	27.8631	27.113	27.5031	27.0278	26.7861	27.5373	27.7268	0.000253275	0.00119512	1.54551	Q62656	Receptor-type tyrosine-protein phosphatase zeta	Ptprz1
Q9QYL8	Lypla2	Acyl-protein thioesterase 2	5.7238e-06	8.28728e-05	1.75598	24.5093	24.4169	23.7785	24.4825	24.2998	24.8063	24.8224	24.0805	24.7665	24.3563	24.0109	NaN	NaN	NaN	NaN	NaN	NaN	24.4158	NaN	NaN	23.1758	22.6078	NaN	24.126	5.7238e-06	8.28728e-05	1.75598	Q9QYL8	Acyl-protein thioesterase 2	Lypla2
P19944	Rplp1	60S acidic ribosomal protein P1	0.00102763	0.00355992	1.63853	26.1251	26.2902	26.753	26.7234	26.2399	26.8535	27.3806	26.5942	26.5133	26.8109	26.7488	26.0966	25.7159	25.7156	26.0695	25.526	24.6012	25.9404	25.7065	26.2194	25.779	26.6528	26.4639	26.5636	0.00102763	0.00355992	1.63853	P19944	60S acidic ribosomal protein P1	Rplp1
P68403	Prkcb	Protein kinase C beta type	2.09201e-05	0.000200218	1.61034	26.8132	26.6836	26.27	26.8689	26.5207	26.7492	26.4659	26.5966	26.6017	26.9668	26.276	25.7202	25.6915	25.806	25.6652	25.9617	25.4304	26.6751	25.5152	26.1734	25.7948	25.9517	26.3493	26.381	2.09201e-05	0.000200218	1.61034	P68403	Protein kinase C beta type	Prkcb
Q62658	Fkbp1a	Peptidyl-prolyl cis-trans isomerase FKBP1A	5.87427e-06	8.3622e-05	2.05342	27.3319	26.9476	26.92	27.3184	27.2521	26.8682	27.444	26.8206	27.4731	26.7777	26.9032	26.1408	25.3472	26.1818	26.3527	25.8216	26.2487	26.6752	26.1067	25.2406	26.0994	26.2715	25.2678	27.0006	5.87427e-06	8.3622e-05	2.05342	Q62658	Peptidyl-prolyl cis-trans isomerase FKBP1A	Fkbp1a
O35116	Ctnnd2	Catenin delta-2	0.00105809	0.00360646	1.84836	24.4159	24.6601	25.2994	24.4584	25.6475	25.2427	23.974	24.9548	24.2429	24.1963	25.307	24.2476	23.4742	23.5627	NaN	23.6478	NaN	24.3297	22.6072	23.781	24.6073	23.8335	23.876	24.6833	0.00105809	0.00360646	1.84836	O35116	Catenin delta-2	Ctnnd2
P05508	Mtnd4	NADH-ubiquinone oxidoreductase chain 4	0.0157178	0.0324312	1.68841	26.8964	27.1655	26.4733	27.3173	27.5348	26.8501	25.8427	27.229	27.6085	26.8952	27.0451	25.1873	25.4836	26.2059	25.7263	26.1989	NaN	27.3228	26.3928	26.0168	27.0824	26.7532	27.0796	25.3274	0.0157178	0.0324312	1.68841	P05508	NADH-ubiquinone oxidoreductase chain 4	Mtnd4
P14659	Hspa2	Heat shock-related 70 kDa protein 2	0.000228441	0.00109316	1.73258	23.6349	23.8476	23.6032	23.4889	23.4606	23.6783	23.8258	23.8194	23.8764	23.6455	22.6584	22.4983	23.5058	22.489	22.3774	NaN	NaN	23.0239	22.568	23.1696	23.0066	22.3512	NaN	23.0255	0.000228441	0.00109316	1.73258	P14659	Heat shock-related 70 kDa protein 2	Hspa2
Q99MZ8	Lasp1	LIM and SH3 domain protein 1	0.000731314	0.00271677	1.66959	25.816	26.1306	26.5769	26.1266	26.0893	26.3736	26.5683	26.0815	25.9837	26.1118	26.0577	24.9633	26.3096	25.4019	25.1308	25.7074	25.2277	25.9729	25.2376	25.7643	25.1572	25.1826	24.2278	26.3678	0.000731314	0.00271677	1.66959	Q99MZ8	LIM and SH3 domain protein 1	Lasp1
O35353	Gnb4	Guanine nucleotide-binding protein subunit beta-4	0.00281697	0.00795325	2.01672	25.6191	25.9195	26.3644	25.6551	25.9721	26.0308	25.8603	25.8566	25.5711	25.4294	26.2715	23.8249	NaN	24.9987	23.4225	24.9783	24.6147	25.6128	24.5145	25.6139	24.6146	NaN	25.3902	25.8327	0.00281697	0.00795325	2.01672	O35353	Guanine nucleotide-binding protein subunit beta-4	Gnb4
P20650	Ppm1a	Protein phosphatase 1A	1.5874e-05	0.000165991	1.77325	23.7004	24.0197	23.7927	23.9228	23.753	23.7268	23.9613	23.6942	23.9452	23.8348	23.4492	22.9303	22.9429	22.678	22.5277	22.6749	22.3219	23.4359	23.0789	NaN	22.81	22.8309	23.8225	23.6295	1.5874e-05	0.000165991	1.77325	P20650	Protein phosphatase 1A	Ppm1a
Q641Z6	Ehd1	EH domain-containing protein 1	0.000120388	0.000666463	1.67248	25.5016	25.0168	25.1919	25.6166	25.251	25.0914	25.2613	25.4521	25.3484	25.3105	25.3821	24.3919	24.72	24.1874	24.1388	25.3264	23.8274	25.1309	24.0795	24.2179	24.3019	24.8402	24.9253	25.3127	0.000120388	0.000666463	1.67248	Q641Z6	EH domain-containing protein 1	Ehd1
Q6MG55	Abhd16a	Abhydrolase domain-containing protein 16A	3.49894e-05	0.000278272	1.73673	24.8402	24.5309	24.304	24.4637	24.5095	24.3983	24.7659	24.6104	24.6347	24.6025	24.6238	23.4534	24.1796	23.1658	23.4297	24.2271	23.8365	24.6842	23.3616	23.9249	23.5092	23.1749	23.6821	24.4446	3.49894e-05	0.000278272	1.73673	Q6MG55	Abhydrolase domain-containing protein 16A	Abhd16a
O54701	Slc24a2	Sodium/potassium/calcium exchanger 2	0.00178568	0.00544054	1.76274	24.5752	25.1293	25.0644	25.2807	25.828	23.9082	25.5904	24.4538	25.2069	24.6605	25.139	22.8364	NaN	23.3809	24.1959	23.6194	NaN	25.4083	NaN	23.2395	24.41	25.1947	NaN	25.2207	0.00178568	0.00544054	1.76274	O54701	Sodium/potassium/calcium exchanger 2	Slc24a2
P63012	Rab3a	Ras-related protein Rab-3A	3.946e-06	6.36622e-05	1.64465	30.3421	30.3764	29.9327	30.3375	30.339	29.7262	30.3839	30.4033	30.2389	30.1413	30.4275	29.2761	29.5001	29.2634	29.3995	29.5072	29.2386	30.1156	29.4027	29.5662	29.1981	29.3802	29.6652	30.2863	3.946e-06	6.36622e-05	1.64465	P63012	Ras-related protein Rab-3A	Rab3a
G3V7W1	Pdcd6		3.85901e-05	0.000297144	1.88587	24.6328	24.2609	24.6199	24.6764	24.4361	25.0727	24.0081	24.1565	24.4162	24.636	24.3003	23.3506	NaN	22.7275	23.7699	NaN	23.082	24.5588	23.1848	NaN	23.4826	23.5648	NaN	24.3095	3.85901e-05	0.000297144	1.88587	G3V7W1		Pdcd6
P54690	Bcat1	Branched-chain-amino-acid aminotransferase, cytosolic	0.00651593	0.0157013	1.58052	24.9731	24.3207	24.5089	25.3703	25.2368	24.7875	24.7832	25.0258	25.0086	25.1023	24.9739	23.7629	23.4443	23.6149	23.9209	24.4121	24.3625	25.0421	24.017	25.0389	23.388	23.9404	25.3136	25.0831	0.00651593	0.0157013	1.58052	P54690	Branched-chain-amino-acid aminotransferase, cytosolic	Bcat1
Q75Q39	Tomm70a	Mitochondrial import receptor subunit TOM70	5.14159e-05	0.000359912	1.64602	28.0834	27.9986	27.5826	28.2157	27.8837	27.8925	28.0507	28.0814	28.0625	28.0406	28.0792	26.8893	27.3015	26.9693	26.9904	27.3396	26.9718	28.0273	27.0825	27.1859	26.8326	27.0455	27.7472	28.236	5.14159e-05	0.000359912	1.64602	Q75Q39	Mitochondrial import receptor subunit TOM70	Tomm70a
B0BNN3	Ca1	Carbonic anhydrase 1	0.00119075	0.00394741	1.6646	24.4977	24.7239	23.8442	25.5495	25.0776	24.9415	24.5608	24.4478	25.058	24.8121	23.9476	23.9506	NaN	23.6532	23.1764	NaN	23.7424	25.1999	23.6936	NaN	24.2026	23.234	NaN	24.6349	0.00119075	0.00394741	1.6646	B0BNN3	Carbonic anhydrase 1	Ca1
P35171	Cox7a2	Cytochrome c oxidase subunit 7A2, mitochondrial	0.00865199	0.0198328	1.80575	29.2117	28.3733	27.7836	29.3021	29.1185	29.2401	29.0179	29.6379	29.4289	29.2976	29.0429	27.8834	29.0011	27.5259	28.0282	26.3254	27.7506	29.0317	28.0546	29.319	27.813	28.0351	28.2027	29.4827	0.00865199	0.0198328	1.80575	P35171	Cytochrome c oxidase subunit 7A2, mitochondrial	Cox7a2
P63170	Dynll1	Dynein light chain 1, cytoplasmic	6.92779e-06	8.82382e-05	2.36248	27.7061	27.5157	27.0636	27.0996	27.5376	27.367	27.9819	27.4341	27.2114	27.1434	26.94	25.7137	26.599	25.7908	25.4153	25.243	26.1779	26.5896	26.2732	26.9045	26.109	25.0473	26.9607	26.7798	6.92779e-06	8.82382e-05	2.36248	P63170	Dynein light chain 1, cytoplasmic	Dynll1
Q78P75	Dynll2	Dynein light chain 2, cytoplasmic	1.1109e-05	0.000125457	2.70833	29.2071	29.6069	30.0487	28.7052	29.3069	30.119	30.0197	29.5122	29.1149	28.7891	29.1984	27.5577	29.3872	28.9793	27.2579	28.3373	28.0952	28.3839	27.482	28.109	28.2913	27.1232	26.9931	27.7862	1.1109e-05	0.000125457	2.70833	Q78P75	Dynein light chain 2, cytoplasmic	Dynll2
O54715	Atp6ap1	V-type proton ATPase subunit S1	0.00482971	0.0122662	1.81328	25.8383	25.8774	24.9449	25.8703	25.7441	25.1264	NaN	25.7447	26.0279	25.946	25.9752	23.8707	NaN	24.5728	NaN	NaN	NaN	26.032	NaN	NaN	24.7106	23.7701	NaN	26.1493	0.00482971	0.0122662	1.81328	O54715	V-type proton ATPase subunit S1	Atp6ap1
P34067	Psmb4	Proteasome subunit beta type-4	8.7381e-05	0.000517564	1.9437	24.4105	24.3546	23.9923	24.2122	23.9968	24.069	24.3159	24.2137	24.1426	24.4462	23.9904	22.9587	NaN	NaN	22.5713	NaN	22.8403	24.1596	22.9098	NaN	22.9775	23.0283	NaN	24.4435	8.7381e-05	0.000517564	1.9437	P34067	Proteasome subunit beta type-4	Psmb4
Q4QRB4	Tubb3	Tubulin beta-3 chain	2.06135e-07	1.29331e-05	2.27141	30.1432	30.3284	30.5506	30.6676	30.1791	30.3445	30.3997	30.3221	30.5843	30.2996	30.063	29.241	28.4842	29.4989	28.9425	28.7798	29.0113	30.2546	29.1609	28.4361	29.0657	29.0533	29.6625	29.6105	2.06135e-07	1.29331e-05	2.27141	Q4QRB4	Tubulin beta-3 chain	Tubb3
Q6AY09	Hnrnph2	Heterogeneous nuclear ribonucleoprotein H2	0.00132849	0.00432781	2.06752	23.0735	22.8774	22.4452	22.5698	23.4654	22.7547	22.9649	23.0621	23.3393	23.2072	23.0493	21.9537	NaN	NaN	21.0409	NaN	NaN	22.9223	NaN	NaN	21.1726	21.3744	NaN	23.1444	0.00132849	0.00432781	2.06752	Q6AY09	Heterogeneous nuclear ribonucleoprotein H2	Hnrnph2
P61515	Rpl37a	Putative 60S ribosomal protein L37a;60S ribosomal protein L37a	4.64792e-05	0.000336477	2.22267	24.1606	24.0894	24.0704	23.9492	24.0617	24.0538	24.1817	23.9673	24.1577	24.7292	24.0922	22.1106	NaN	21.7341	23.2869	NaN	NaN	24.6218	22.0087	NaN	NaN	NaN	NaN	24.1495	4.64792e-05	0.000336477	2.22267	P61515;D4AAZ6	Putative 60S ribosomal protein L37a;60S ribosomal protein L37a	Rpl37a
B0BNA5	Cotl1	Coactosin-like protein	0.000872439	0.00309186	2.59088	25.6628	25.6449	24.6639	25.7744	26.0682	24.6698	24.9827	25.5262	24.9787	25.9969	25.1948	24.3951	25.1693	23.1899	22.0671	24.3918	24.5179	25.9609	23.5785	22.649	23.5264	23.3214	NaN	25.2932	0.000872439	0.00309186	2.59088	B0BNA5	Coactosin-like protein	Cotl1
P37805	Tagln3	Transgelin-3	2.89476e-06	5.21672e-05	2.70606	27.0645	27.139	26.2822	27.3101	27.0822	26.3782	27.1167	27.2445	27.2407	27.2199	27.3428	25.4151	25.6693	25.7145	25.5297	26.0313	25.0269	26.8395	25.4335	24.8675	25.5289	25.5061	24.4114	26.8531	2.89476e-06	5.21672e-05	2.70606	P37805	Transgelin-3	Tagln3
P18418	Calr	Calreticulin	1.19141e-06	3.36376e-05	2.63188	27.7891	28.0109	27.4937	28.0523	27.8863	27.3406	27.913	27.9554	27.8483	28.1167	27.9981	26.2689	26.4487	25.9598	26.0272	25.7579	26.08	27.8677	26.3597	26.73	26.1539	26.094	26.3911	27.8262	1.19141e-06	3.36376e-05	2.63188	P18418	Calreticulin	Calr
P11517	HBB2	Hemoglobin subunit beta-2	0.00166802	0.00520373	3.15595	29.2445	28.5451	28.8543	29.1989	29.8626	29.7101	29.0108	28.9217	28.9496	28.9839	28.7542	27.7214	NaN	26.5002	27.2285	24.7249	26.9808	29.5137	27.3182	NaN	27.8536	27.2806	NaN	29.2389	0.00166802	0.00520373	3.15595	P11517	Hemoglobin subunit beta-2	HBB2
P41562	Idh1	Isocitrate dehydrogenase [NADP] cytoplasmic	5.66457e-07	2.04165e-05	3.00604	24.6266	24.353	24.1568	24.353	24.5327	24.7599	24.7138	24.4308	24.1472	24.5046	24.1209	23.0383	NaN	22.7063	22.7048	21.706	22.3916	24.416	22.1643	22.8951	22.759	22.3484	NaN	24.103	5.66457e-07	2.04165e-05	3.00604	P41562	Isocitrate dehydrogenase [NADP] cytoplasmic	Idh1
B0BN94	Fam136a	Protein FAM136A	0.000201325	0.000980012	2.494	25.2542	25.0008	24.5401	25.1597	24.8191	24.1629	25.0471	25.3158	24.7931	24.8954	25.2	22.8084	24.5009	23.2551	23.5524	24.3928	22.4544	24.4593	22.7897	NaN	22.6035	23.2063	NaN	25.6623	0.000201325	0.000980012	2.494	B0BN94	Protein FAM136A	Fam136a
Q9EQS0	Taldo1	Transaldolase	2.97801e-05	0.00024974	2.65598	24.8729	25.3444	25.0037	25.2213	25.5208	25.6763	25.428	25.0909	25.1684	25.0884	24.7261	23.2724	NaN	23.0584	23.331	NaN	23.2104	25.4188	24.1929	NaN	22.9026	23.4325	NaN	25.2497	2.97801e-05	0.00024974	2.65598	Q9EQS0	Transaldolase	Taldo1
Q5I0E7	Tmed9	Transmembrane emp24 domain-containing protein 9	1.20919e-05	0.000133881	2.71877	24.6972	24.7065	23.6577	25.0331	24.5079	24.2802	25.0941	24.3053	24.2505	24.6739	24.8492	22.824	23.5003	22.76	23.7194	NaN	22.3929	22.9767	22.3397	NaN	21.9038	22.7625	24.3312	24.6726	1.20919e-05	0.000133881	2.71877	Q5I0E7	Transmembrane emp24 domain-containing protein 9	Tmed9
P19804	Nme2	Nucleoside diphosphate kinase B	0.00173847	0.00532543	2.45606	27.0302	26.3231	26.3699	27.4683	26.7842	26.4256	26.4141	26.7073	26.7424	26.9679	26.6461	24.6405	26.6019	24.4577	NaN	25.0387	23.8976	27.0855	24.8069	26.5455	24.7894	24.6794	NaN	27.0762	0.00173847	0.00532543	2.45606	P19804	Nucleoside diphosphate kinase B	Nme2
P63081	Atp6v0c	V-type proton ATPase 16 kDa proteolipid subunit	0.000290623	0.00134146	3.06013	29.4636	30.088	27.5576	29.8527	29.9124	27.6924	29.819	30.0729	30.0313	29.8719	29.5673	28.1247	27.8433	27.6172	27.5385	26.4418	26.5112	29.7311	27.7398	27.4471	27.7855	27.6873	28.0567	29.3244	0.000290623	0.00134146	3.06013	P63081	V-type proton ATPase 16 kDa proteolipid subunit	Atp6v0c
P13852	Prnp	Major prion protein	8.85295e-05	0.00052254	3.40592	27.8786	27.8017	27.7442	27.4913	27.8613	27.5339	27.8495	28.0316	27.5624	27.5636	27.9874	25.4901	24.7104	25.0311	26.2353	NaN	NaN	27.6054	25.6884	NaN	26.2691	25.5573	NaN	27.2959	8.85295e-05	0.00052254	3.40592	P13852	Major prion protein	Prnp
O89046	Coro1b	Coronin-1B	3.44777e-07	1.53698e-05	3.12569	24.1908	24.6236	24.5959	24.8001	24.4924	24.7928	24.7718	24.402	24.4987	24.6629	23.8374	22.7115	NaN	22.4195	22.4009	NaN	22.0037	24.5407	22.3166	NaN	22.9315	22.3384	NaN	24.1774	3.44777e-07	1.53698e-05	3.12569	O89046	Coronin-1B	Coro1b
Q9JJK1	Gpm6b	Neuronal membrane glycoprotein M6-b	2.56408e-05	0.000225054	4.59934	27.934	27.9023	27.9585	27.3134	28.1475	28.0683	28.1247	27.6109	27.757	27.512	28.0073	26.2864	NaN	25.2643	24.477	24.911	26.5357	27.0052	25.2786	NaN	24.4622	24.356	NaN	27.8965	2.56408e-05	0.000225054	4.59934	Q9JJK1	Neuronal membrane glycoprotein M6-b	Gpm6b
P23576	Gabra2	Gamma-aminobutyric acid receptor subunit alpha-2	2.84857e-06	5.24508e-05	NaN	NaN	NaN	NaN	NaN	NaN	NaN	NaN	NaN	NaN	NaN	NaN	23.7763	24.1518	23.7088	23.8719	24.1529	24.8146	NaN	23.7976	23.944	23.7747	23.8124	24.1486	NaN	2.84857e-06	5.24508e-05	NaN	P23576	Gamma-aminobutyric acid receptor subunit alpha-2	Gabra2
Q8CGS4	Chmp3	Charged multivesicular body protein 3	0.000117672	0.000655712	NaN	NaN	NaN	NaN	NaN	NaN	NaN	NaN	NaN	NaN	NaN	NaN	24.6024	24.9696	24.4526	24.401	24.5981	24.4615	NaN	24.6253	NaN	24.703	24.86	25.2364	NaN	0.000117672	0.000655712	NaN	Q8CGS4	Charged multivesicular body protein 3	Chmp3
Q9R063	Prdx5	Peroxiredoxin-5, mitochondrial	4.63061e-05	0.000338114	0.714009	28.0773	28.018	27.987	28.2578	27.8261	27.9269	28.4876	28.1852	28.2555	28.2157	27.9766	28.7778	28.956	28.8911	28.6432	28.8838	28.8275	28.1836	28.6809	28.3921	28.4421	28.4929	28.4027	28.1785	4.63061e-05	0.000338114	0.714009	Q9R063	Peroxiredoxin-5, mitochondrial	Prdx5
P07943	Akr1b1	Aldose reductase	7.25254e-05	0.00045335	0.729313	25.4247	25.5402	25.4172	25.5553	25.4613	25.175	25.861	25.3702	25.7589	25.5793	25.2707	26.2397	25.9543	26.0166	26.3963	26.0474	25.8379	25.5873	26.0743	26.1428	25.7771	26.0046	25.6741	25.5658	7.25254e-05	0.00045335	0.729313	P07943	Aldose reductase	Akr1b1
Q9Z0V6	Prdx3	Thioredoxin-dependent peroxide reductase, mitochondrial	5.82334e-05	0.000386852	0.734631	27.4416	27.521	27.4097	27.6389	27.202	27.0891	27.3753	27.4325	27.5956	27.4889	27.5926	28.2067	27.9622	27.8424	27.9185	28.1352	28.1561	27.6956	27.6899	27.8674	27.6554	27.9774	28.0521	27.2825	5.82334e-05	0.000386852	0.734631	Q9Z0V6	Thioredoxin-dependent peroxide reductase, mitochondrial	Prdx3
P04762	Cat	Catalase	0.000472463	0.0019426	0.784413	23.8474	23.9973	24.0939	23.8906	24.0929	24.5672	24.4171	23.8936	23.9058	24.1579	23.8404	24.5968	24.4466	24.5157	24.2529	24.3756	24.8751	24.2152	24.2587	24.384	24.4601	24.3533	24.4047	24.2475	0.000472463	0.0019426	0.784413	P04762	Catalase	Cat
B0BNE5	Esd	S-formylglutathione hydrolase	0.000124267	0.000681256	0.825094	25.3189	25.075	25.0885	25.3079	25.1444	25.4387	25.2957	25.0814	25.0642	25.271	24.9322	25.5323	25.6458	25.5373	25.5587	25.5659	25.6078	25.2849	25.4983	25.4538	25.3514	25.3033	25.4749	25.1762	0.000124267	0.000681256	0.825094	B0BNE5	S-formylglutathione hydrolase	Esd
P70619	Gsr	Glutathione reductase	0.00554902	0.013643	0.780126	24.2347	24.1818	24.4953	24.1444	24.0124	24.4452	24.268	24.0391	24.3176	24.2049	23.8172	24.7242	25.1216	24.5573	24.5244	24.8376	24.955	24.1058	24.7096	24.552	24.3526	24.3343	24.5847	23.8512	0.00554902	0.013643	0.780126	P70619	Glutathione reductase	Gsr
Q08163	Cap1	Adenylyl cyclase-associated protein 1	0.00786984	0.0182374	0.822239	26.4871	26.6414	26.2509	26.6621	26.6422	26.3633	26.4124	26.3962	26.5166	26.6544	26.2808	26.804	27.1109	26.862	26.7653	26.846	26.7432	26.3363	26.4972	27.3882	26.5687	26.8824	26.7669	26.3721	0.00786984	0.0182374	0.822239	Q08163	Adenylyl cyclase-associated protein 1	Cap1
O88767	Park7	Protein deglycase DJ-1	0.00110475	0.00373543	0.813123	27.2896	27.1806	26.9251	27.3518	27.1314	26.8409	26.8945	27.2809	27.3123	27.2242	26.8502	27.565	27.3671	27.609	27.4672	27.464	27.4226	27.3099	27.4757	27.4511	27.6129	27.4316	27.3543	26.864	0.00110475	0.00373543	0.813123	O88767	Protein deglycase DJ-1	Park7
P35704	Prdx2	Peroxiredoxin-2	0.00204213	0.00612277	0.820533	27.6855	27.506	27.8475	27.5375	27.6898	27.9073	27.8206	27.4783	27.6034	27.801	27.4042	28.2196	28.4122	28.0062	27.9649	27.9199	28.0249	27.5749	27.8262	27.8874	28.1114	27.8542	27.8642	27.6487	0.00204213	0.00612277	0.820533	P35704	Peroxiredoxin-2	Prdx2
O35244	Prdx6	Peroxiredoxin-6	0.00459027	0.0117639	0.853104	27.3663	27.3472	27.5024	27.4682	27.2577	27.6544	27.3496	27.1295	27.5172	27.4271	26.9421	27.8	27.4428	27.5557	27.3637	27.6167	27.7379	27.5472	27.5422	27.6326	27.5147	27.6457	27.9017	27.3608	0.00459027	0.0117639	0.853104	O35244	Peroxiredoxin-6	Prdx6
Q9JLT0	Myh10	Myosin-10	0.00232096	0.00681406	0.860413	26.6158	26.7679	26.5087	26.5469	26.7087	26.7265	26.759	26.6337	26.6172	26.6296	26.6267	26.7591	27.0158	26.8127	26.7525	26.9725	27.1367	26.5882	26.6617	27.1609	26.9552	26.9271	26.9532	26.5631	0.00232096	0.00681406	0.860413	Q9JLT0	Myosin-10	Myh10
P45592	Cfl1	Cofilin-1	0.00288188	0.00806927	0.849875	30.0627	30.0565	30.0174	30.1466	29.9239	29.9407	30.0052	30.0165	30.0942	30.1791	29.7629	30.1195	30.6919	30.361	30.2841	30.3826	30.3178	29.8628	30.1914	30.3025	30.2276	30.1859	30.3992	29.9676	0.00288188	0.00806927	0.849875	P45592	Cofilin-1	Cfl1
Q5BJU7	Wasf1	Wiskott-Aldrich syndrome protein family member 1	0.023813	0.0465274	0.890679	26.1585	26.3079	26.4547	26.1464	26.1164	26.1993	26.3591	26.2159	26.3307	26.4085	26.2649	26.3385	26.8286	26.6053	26.5029	26.6835	26.5487	26.0755	26.3525	26.4588	26.2915	26.4151	26.3855	26.1858	0.023813	0.0465274	0.890679	Q5BJU7	Wiskott-Aldrich syndrome protein family member 1	Wasf1
P32089	Slc25a1	Tricarboxylate transport protein, mitochondrial	2.14776e-06	4.49173e-05	0.675118	25.6595	25.3332	25.0304	25.2159	25.0595	25.2608	25.2016	25.2371	25.521	25.2918	25.2167	26.0574	25.6623	25.9098	25.972	26.032	25.6329	25.5239	25.9828	25.9774	25.9262	25.9774	26.0263	25.2658	2.14776e-06	4.49173e-05	0.675118	P32089	Tricarboxylate transport protein, mitochondrial	Slc25a1
P20059	Hpx	Hemopexin	0.00291286	0.00812913	0.721522	23.2391	23.8985	24.1874	23.601	23.8373	24.2773	23.6456	23.6478	23.3974	24.084	23.6772	24.3735	23.9575	24.2753	24.0228	24.5691	24.4823	23.8305	24.5257	23.4977	24.7236	23.9449	24.4191	24.5362	0.00291286	0.00812913	0.721522	P20059	Hemopexin	Hpx
P15865	Hist1h1e	Histone H1.4	0.0244697	0.0474818	0.711286	25.0205	24.7489	24.0737	24.8313	26.241	25.0838	24.6358	24.6244	25.0513	25.5882	24.6617	25.507	25.5006	25.916	25.9714	24.9563	25.676	25.033	25.4162	26.2912	25.0846	25.5043	25.0764	24.9372	0.0244697	0.0474818	0.711286	P15865	Histone H1.4	Hist1h1e
Q7TP47	Syncrip	Heterogeneous nuclear ribonucleoprotein Q	1.99251e-06	4.4412e-05	0.67502	24.325	24.1926	23.9557	24.279	24.0717	24.36	24.5367	24.2942	24.5939	24.7502	24.2667	25.1223	25.0334	25.0994	25.0562	25.0624	25.01	24.4258	24.735	24.9612	24.8008	24.8143	24.8934	24.6417	1.99251e-06	4.4412e-05	0.67502	Q7TP47	Heterogeneous nuclear ribonucleoprotein Q	Syncrip
Q9JLZ1	Glrx3	Glutaredoxin-3	0.0186757	0.0377976	0.703736	22.5935	22.34	22.3999	22.7355	22.1808	23.9786	22.9672	22.0114	22.9369	22.7927	22.0891	23.269	23.4511	23.4463	22.8538	23.2182	23.377	22.3477	23.364	23.9205	23.0703	22.7843	23.2519	22.5385	0.0186757	0.0377976	0.703736	Q9JLZ1	Glutaredoxin-3	Glrx3
P20070	Cyb5r3	NADH-cytochrome b5 reductase 3;NADH-cytochrome b5 reductase 3 membrane-bound form;NADH-cytochrome b5 reductase 3 soluble form	5.67069e-06	8.28117e-05	0.677605	25.4669	25.7706	25.3242	25.569	25.4898	25.9398	26.1496	25.6	25.6105	25.438	25.521	26.4013	26.2133	26.1923	26.3932	26.2669	26.6026	25.8413	26.2782	26.2861	25.906	26.1183	26.0204	25.9096	5.67069e-06	8.28117e-05	0.677605	P20070	NADH-cytochrome b5 reductase 3;NADH-cytochrome b5 reductase 3 membrane-bound form;NADH-cytochrome b5 reductase 3 soluble form	Cyb5r3
P08592	App	Amyloid beta A4 protein;N-APP;Soluble APP-alpha;Soluble APP-beta;C99;Beta-amyloid protein 42;Beta-amyloid protein 40;C83;P3(42);P3(40);C80;Gamma-secretase C-terminal fragment 59;Gamma-secretase C-terminal fragment 57;Gamma-secretase C-terminal fragment 50;C31	0.000402953	0.0017194	0.680914	24.2426	24.1985	23.6828	24.5356	24.3235	25.2096	24.0681	24.3604	24.7082	24.3355	24.6037	24.5747	24.994	24.5815	25.2107	25.1975	25.1609	24.6695	24.9797	25.3017	24.5859	24.9344	25.1079	24.9541	0.000402953	0.0017194	0.680914	P08592	Amyloid beta A4 protein;N-APP;Soluble APP-alpha;Soluble APP-beta;C99;Beta-amyloid protein 42;Beta-amyloid protein 40;C83;P3(42);P3(40);C80;Gamma-secretase C-terminal fragment 59;Gamma-secretase C-terminal fragment 57;Gamma-secretase C-terminal fragment 50;C31	App
P02401	Rplp2	60S acidic ribosomal protein P2	2.11718e-05	0.000201489	0.688654	26.9134	26.5156	26.9565	26.7358	26.4672	26.6362	26.5593	26.6327	27.1097	27.2075	26.5737	27.3493	27.5576	27.6566	27.4593	27.5189	27.195	27.0649	27.2674	27.5225	27.0628	27.2338	26.9334	26.9925	2.11718e-05	0.000201489	0.688654	P02401	60S acidic ribosomal protein P2	Rplp2
Q2TA68	Opa1	Dynamin-like 120 kDa protein, mitochondrial;Dynamin-like 120 kDa protein, form S1	8.80236e-09	2.4852e-06	0.685022	27.1723	27.008	27.039	27.2456	26.913	27.1464	27.0855	27.1566	27.2701	27.0412	27.0442	27.7338	27.5544	27.6524	27.7191	27.8427	27.8615	27.458	27.8406	27.6948	27.3741	27.6039	27.7598	27.3259	8.80236e-09	2.4852e-06	0.685022	Q2TA68	Dynamin-like 120 kDa protein, mitochondrial;Dynamin-like 120 kDa protein, form S1	Opa1
Q66HG9	Mavs	Mitochondrial antiviral-signaling protein	0.000157188	0.000809349	0.676604	23.1536	23.1416	23.9725	23.8668	23.3566	23.5684	23.5394	23.4466	23.2517	23.2294	23.2974	24.0599	23.958	24.0713	24.2924	24.4459	24.4371	23.4842	23.9611	23.6016	23.7626	23.8581	24.3998	23.6961	0.000157188	0.000809349	0.676604	Q66HG9	Mitochondrial antiviral-signaling protein	Mavs
O88339	Epn1	Epsin-1	0.0051606	0.012932	0.702803	23.7212	24.0841	23.5982	24.3514	23.9233	24.2536	24.8306	24.2502	24.3188	23.8899	23.7764	24.9234	25.3079	24.7447	24.5285	25.0546	24.6878	23.7902	24.1533	24.9071	24.4305	24.5642	24.7405	23.9609	0.0051606	0.012932	0.702803	O88339	Epsin-1	Epn1
Q5XI22	Acat2	Acetyl-CoA acetyltransferase, cytosolic	0.00024049	0.00114115	0.712106	24.8351	24.7041	24.6893	24.9555	24.7121	24.73	25.324	24.6388	25.2577	24.8998	24.6037	25.5828	25.5463	25.4849	25.2924	25.7359	25.5602	24.8856	25.2492	25.2453	25.564	25.3331	25.2627	24.6756	0.00024049	0.00114115	0.712106	Q5XI22	Acetyl-CoA acetyltransferase, cytosolic	Acat2
Q6AY23	Pycr2	Pyrroline-5-carboxylate reductase 2	4.24759e-05	0.000316979	0.714433	23.8104	23.9073	24.2807	23.8889	23.8027	24.3361	24.0132	24.025	23.9684	23.8049	23.3996	24.6104	24.3744	24.5922	24.5502	24.6522	24.5434	24.1215	24.6196	24.3678	24.2528	24.507	24.2469	23.9668	4.24759e-05	0.000316979	0.714433	Q6AY23	Pyrroline-5-carboxylate reductase 2	Pycr2
Q5I0K5	Abhd10	Mycophenolic acid acyl-glucuronide esterase, mitochondrial	0.00547582	0.0135615	0.703378	22.5387	NaN	NaN	22.5916	22.5961	NaN	NaN	23.0471	22.7592	22.6583	22.6038	23.0344	22.7957	23.2092	23.2532	23.2721	23.736	23.1187	23.1877	23.317	23.1658	23.2327	NaN	22.9887	0.00547582	0.0135615	0.703378	Q5I0K5	Mycophenolic acid acyl-glucuronide esterase, mitochondrial	Abhd10
Q5BJS7	Cpne9	Copine-9	5.53656e-05	0.000375157	0.673883	26.2117	25.8197	25.3662	25.938	25.7423	25.5675	25.8406	25.8524	26.1	25.8437	25.9393	26.4739	26.6432	26.3872	26.2366	26.5806	25.969	26.0987	26.4322	26.9951	26.7176	26.4362	26.4912	25.8391	5.53656e-05	0.000375157	0.673883	Q5BJS7	Copine-9	Cpne9
P83941	Tceb1	Transcription elongation factor B polypeptide 1	0.0206199	0.0411427	0.745365	23.927	25.0084	24.6574	24.8651	24.3885	24.5491	25.1446	24.9544	24.9569	24.6622	24.684	25.4298	25.2147	25.4935	25.3097	25.5751	25.4859	24.649	25.4841	25.2703	24.9454	25.2273	24.7099	23.9324	0.0206199	0.0411427	0.745365	P83941	Transcription elongation factor B polypeptide 1	Tceb1
Q5XHZ0	Trap1	Heat shock protein 75 kDa, mitochondrial	1.54033e-06	3.78161e-05	0.67413	25.0663	24.8511	24.993	24.9208	24.6193	24.9882	25.1832	24.9946	25.0226	24.9391	24.7656	25.6115	25.7121	25.5987	25.55	25.7288	25.9416	25.1397	25.6594	25.3267	25.2848	25.5738	25.4599	25.0332	1.54033e-06	3.78161e-05	0.67413	Q5XHZ0	Heat shock protein 75 kDa, mitochondrial	Trap1
P35435	Atp5c1	ATP synthase subunit gamma, mitochondrial	7.95109e-08	8.97943e-06	0.681601	29.4942	29.3152	29.6655	29.5013	29.3493	29.7422	29.3786	29.5195	29.4161	29.4937	29.4561	29.9227	29.907	30.3653	30.1715	30.1079	30.0912	29.8097	30.0173	30.0743	29.9773	30.3223	30.108	29.6156	7.95109e-08	8.97943e-06	0.681601	P35435	ATP synthase subunit gamma, mitochondrial	Atp5c1
Q6AXX6	Fam213a	Redox-regulatory protein FAM213A	8.77921e-06	0.000106228	0.681973	25.9234	25.6466	25.2201	25.5646	25.5983	25.2084	25.7996	25.797	25.7041	25.5678	25.7341	26.2864	26.5388	26.1872	26.1483	26.4096	26.1497	25.7704	25.9467	26.2447	26.2676	26.3179	26.2252	25.6801	8.77921e-06	0.000106228	0.681973	Q6AXX6	Redox-regulatory protein FAM213A	Fam213a
O70257	Stx7	Syntaxin-7	2.23734e-05	0.000208245	0.729045	24.471	24.5065	24.4367	24.4113	24.4056	24.6515	24.8485	24.806	24.1841	24.8605	24.5658	24.9884	24.9614	25.2533	25.2074	25.072	25.0908	24.561	25.1063	25.0847	25.1604	24.7293	25.1683	24.8089	2.23734e-05	0.000208245	0.729045	O70257	Syntaxin-7	Stx7
P27605	Hprt1	Hypoxanthine-guanine phosphoribosyltransferase	2.88877e-05	0.000245908	0.688859	25.66	25.4765	25.2619	25.6244	25.3463	25.7074	25.0759	25.3894	25.5935	25.3537	25.1401	26.1277	25.5809	25.6922	26.0599	26.1925	25.3789	25.9217	25.944	26.3034	25.9672	26.0574	26.3453	25.89	2.88877e-05	0.000245908	0.688859	P27605	Hypoxanthine-guanine phosphoribosyltransferase	Hprt1
Q6AY56	Tuba8	Tubulin alpha-8 chain	0.0234402	0.0459048	0.745355	23.0318	22.9728	23.0342	23.1391	23.5248	NaN	23.1458	22.5935	22.8784	NaN	NaN	23.6105	23.5416	23.8453	23.6593	23.6129	23.8473	23.2706	23.6086	21.7647	23.808	23.3923	NaN	23.6075	0.0234402	0.0459048	0.745355	Q6AY56	Tubulin alpha-8 chain	Tuba8
P13668	Stmn1	Stathmin	2.7235e-07	1.39806e-05	0.66816	26.7094	26.7004	26.6249	26.599	26.4336	26.6736	26.9568	26.6295	26.8091	26.6292	26.305	27.3704	27.4415	27.206	27.2904	27.4875	27.4078	26.7651	27.2058	27.4042	27.0635	27.1823	27.1725	26.9216	2.7235e-07	1.39806e-05	0.66816	P13668	Stathmin	Stmn1
P62982	Rps27a	Ubiquitin-40S ribosomal protein S27a;Ubiquitin;40S ribosomal protein S27a;Polyubiquitin-C;Ubiquitin;Ubiquitin-related;Polyubiquitin-B;Ubiquitin;Ubiquitin-60S ribosomal protein L40;Ubiquitin;60S ribosomal protein L40	0.0039031	0.0103149	0.681717	28.6181	29.2312	28.0989	29.0394	28.7383	28.3911	28.5561	28.7039	29.122	29.5634	28.7815	29.606	29.2041	29.3142	29.2675	30.0496	29.7637	28.9758	28.9486	29.7847	28.4441	29.4397	29.6134	29.2263	0.0039031	0.0103149	0.681717	P62982;Q63429;P0CG51;P62986	Ubiquitin-40S ribosomal protein S27a;Ubiquitin;40S ribosomal protein S27a;Polyubiquitin-C;Ubiquitin;Ubiquitin-related;Polyubiquitin-B;Ubiquitin;Ubiquitin-60S ribosomal protein L40;Ubiquitin;60S ribosomal protein L40	Rps27a;Ubc;Ubb;Uba52
O35430	Apba1	Amyloid beta A4 precursor protein-binding family A member 1	0.00251256	0.00722626	0.726798	NaN	NaN	22.6668	22.3994	23.144	22.8764	NaN	NaN	22.1413	22.8102	NaN	23.3554	23.4279	NaN	22.2824	23.148	23.5951	22.5927	NaN	23.5484	22.9068	23.3127	23.5804	22.7175	0.00251256	0.00722626	0.726798	O35430	Amyloid beta A4 precursor protein-binding family A member 1	Apba1
Q4V8B7	Hsdl1	Inactive hydroxysteroid dehydrogenase-like protein 1	1.36848e-05	0.000146722	0.678483	25.4114	25.2701	25.8156	25.6188	25.5065	25.6893	25.9562	25.5546	25.5646	25.6865	25.6694	26.1911	26.3204	26.4521	26.3565	26.5197	26.2351	25.6813	26.1881	26.4117	25.9676	26.1802	26.1834	25.5568	1.36848e-05	0.000146722	0.678483	Q4V8B7	Inactive hydroxysteroid dehydrogenase-like protein 1	Hsdl1
Q4AEF8	Copg1	Coatomer subunit gamma-1	0.00110901	0.00374235	0.712662	23.104	22.7478	22.4963	23.0727	22.4911	22.5293	23.1288	22.3634	22.9105	23.0343	22.8216	23.4817	23.3934	23.5748	23.0544	23.2932	22.6743	23.231	23.3564	23.6664	23.5092	23.4381	23.4598	22.5021	0.00110901	0.00374235	0.712662	Q4AEF8	Coatomer subunit gamma-1	Copg1
Q63259	Ptprn	Receptor-type tyrosine-protein phosphatase-like N	0.0001508	0.000788442	0.685703	22.3805	22.8056	22.3182	22.1	22.7618	NaN	22.6548	22.241	22.7701	22.553	22.2164	22.1678	23.0279	23.0259	23.0261	23.4223	23.1784	22.8662	23.0362	23.0745	23.1529	23.1579	23.3159	22.8663	0.0001508	0.000788442	0.685703	Q63259	Receptor-type tyrosine-protein phosphatase-like N	Ptprn
P27952	Rps2	40S ribosomal protein S2	1.17328e-06	3.4268e-05	0.697157	26.0396	25.8663	25.8965	26.1084	25.8311	25.998	26.1665	25.8562	26.0546	26.554	25.8648	26.5848	26.4889	26.8473	26.6709	26.5636	26.5414	26.2368	26.6535	26.6697	26.5148	26.6077	26.4714	26.1939	1.17328e-06	3.4268e-05	0.697157	P27952	40S ribosomal protein S2	Rps2
P15146	Map2	Microtubule-associated protein 2	6.08919e-06	8.38624e-05	0.679409	27.9114	27.8795	27.4027	27.9405	27.8148	27.2954	28.0058	28.0272	27.8837	27.7925	27.9036	28.4486	28.611	28.3144	28.5303	28.6103	28.6133	27.9883	28.1983	28.4593	28.1054	28.0713	28.5483	28.2181	6.08919e-06	8.38624e-05	0.679409	P15146	Microtubule-associated protein 2	Map2
P24942	Slc1a3	Excitatory amino acid transporter 1	3.00803e-05	0.00024736	0.727351	29.824	30.4319	30.0847	29.9033	30.2801	30.1142	30.044	30.0483	30.0767	29.8127	30.1529	30.6432	30.3665	30.2427	30.6498	30.7558	30.6412	30.0926	30.433	30.8028	30.5076	30.6703	30.8349	30.2435	3.00803e-05	0.00024736	0.727351	P24942	Excitatory amino acid transporter 1	Slc1a3
P12346	Tf	Serotransferrin	0.000950218	0.00331891	0.729305	25.7225	25.9472	25.3334	25.8231	25.9554	25.6558	25.8082	25.7411	25.7267	26.2321	25.4158	26.2055	26.0701	26.5616	25.8966	26.369	26.6303	25.4784	26.3049	25.9838	26.5942	26.3315	26.0277	26.3482	0.000950218	0.00331891	0.729305	P12346	Serotransferrin	Tf
P28023	Dctn1	Dynactin subunit 1	7.8229e-05	0.000481891	0.735448	24.8703	24.9657	24.3401	25.165	24.8213	24.8007	25.0449	24.8335	24.942	25.0662	24.7293	25.4556	25.5413	25.4636	25.2684	25.4802	25.5725	24.9508	25.2911	25.4919	25.1319	25.4321	25.1139	24.8903	7.8229e-05	0.000481891	0.735448	P28023	Dynactin subunit 1	Dctn1
P12001	Rpl18	60S ribosomal protein L18	0.000509673	0.0020411	0.749792	26.7492	26.1	26.3652	26.3921	26.0947	26.3111	26.5485	26.4354	26.3011	27.1487	26.3028	27.0756	27.0186	27.0868	26.7979	26.9466	26.7171	26.5935	26.9506	27.0353	26.5879	26.9263	26.74	26.5367	0.000509673	0.0020411	0.749792	P12001	60S ribosomal protein L18	Rpl18
Q6AYG3	Prune	Protein prune homolog	0.000139943	0.000747836	0.709022	23.0929	23.1809	22.9638	23.383	22.9986	22.9733	23.4944	23.0815	22.9939	23.2173	22.8756	23.6424	23.6651	23.6131	23.9156	23.3401	24.071	22.8884	23.6822	23.5314	23.3268	23.7786	23.9718	23.5062	0.000139943	0.000747836	0.709022	Q6AYG3	Protein prune homolog	Prune
P08082	Cltb	Clathrin light chain B	1.70676e-05	0.000175227	0.702277	27.0574	26.6861	26.6976	27.0198	26.6328	26.2132	26.7749	26.8062	26.7028	26.7949	27.0257	27.4232	27.3519	27.3355	27.4704	27.5059	27.5504	26.8497	27.2604	27.2815	27.0694	27.3838	27.186	26.9012	1.70676e-05	0.000175227	0.702277	P08082	Clathrin light chain B	Cltb
P62630	Eef1a1	Elongation factor 1-alpha 1	1.67223e-06	3.93439e-05	0.709093	28.8297	28.8773	28.6503	28.9201	28.7201	28.8183	28.63	28.7281	28.8928	28.9964	28.8954	29.4227	29.1283	29.3387	29.4319	29.627	29.4939	28.8583	29.3906	29.3895	29.3012	29.2217	29.5276	28.9033	1.67223e-06	3.93439e-05	0.709093	P62630	Elongation factor 1-alpha 1	Eef1a1
P01835		Ig kappa chain C region, B allele	0.00604074	0.0146186	0.704163	27.2445	26.8061	26.6302	26.8819	27.4761	26.6051	26.5005	27.7864	27.3509	27.3168	27.0227	27.5796	26.95	27.603	27.417	27.6852	27.9872	27.5138	27.0449	27.1862	28.4128	27.9063	27.2917	27.7347	0.00604074	0.0146186	0.704163	P01835	Ig kappa chain C region, B allele
P04182	Oat	Ornithine aminotransferase, mitochondrial	1.91872e-05	0.000190076	0.704829	25.7228	25.6125	25.7595	25.5538	25.2217	25.5182	25.7531	25.6369	25.6927	25.5628	25.3284	26.3401	26.3344	26.1687	26.1963	26.2105	26.4227	25.6713	26.0797	26.2479	25.8423	26.0271	25.9981	25.5406	1.91872e-05	0.000190076	0.704829	P04182	Ornithine aminotransferase, mitochondrial	Oat
P49432	Pdhb	Pyruvate dehydrogenase E1 component subunit beta, mitochondrial	3.72839e-05	0.000293762	0.68312	29.2511	28.972	28.3673	29.0893	28.8326	28.4642	29.0077	29.3359	29.1923	29.1759	28.9418	29.5222	29.7954	29.5592	29.4326	29.8889	29.5911	29.2658	29.5877	29.6749	29.1902	29.3778	29.5961	29.2282	3.72839e-05	0.000293762	0.68312	P49432	Pyruvate dehydrogenase E1 component subunit beta, mitochondrial	Pdhb
Q01956	Kcnc3	Potassium voltage-gated channel subfamily C member 3	0.000581251	0.00228986	0.670425	22.7435	22.5383	NaN	22.7719	22.6355	NaN	NaN	22.6837	22.5745	22.6721	23.0522	23.2287	22.8501	23.1194	23.8269	23.5081	24.3422	22.7736	23.2368	23.3735	22.8636	22.9847	23.6823	22.9257	0.000581251	0.00228986	0.670425	Q01956	Potassium voltage-gated channel subfamily C member 3	Kcnc3
P97532	Mpst	3-mercaptopyruvate sulfurtransferase	9.31256e-08	8.76416e-06	0.680598	24.867	24.8163	24.8494	24.8591	24.6619	24.8559	24.8932	24.7611	24.6568	24.7867	24.6979	25.4057	25.5229	25.482	25.4228	25.367	25.8053	24.9089	25.402	25.3079	25.2271	25.2971	25.343	25.013	9.31256e-08	8.76416e-06	0.680598	P97532	3-mercaptopyruvate sulfurtransferase	Mpst
Q5XIG8	Strap	Serine-threonine kinase receptor-associated protein	0.000398795	0.00170596	0.705525	23.8446	23.906	23.823	24.1172	23.9102	24.0065	24.519	23.639	23.604	24.1378	23.8288	24.5863	24.7275	24.8319	24.2792	24.8033	24.7091	23.7481	24.4553	24.4274	24.3568	24.4196	24.5023	23.9106	0.000398795	0.00170596	0.705525	Q5XIG8	Serine-threonine kinase receptor-associated protein	Strap
O54975	Xpnpep1	Xaa-Pro aminopeptidase 1;Xaa-Pro aminopeptidase 1, N-terminally processed	0.000193668	0.000945459	0.708798	23.3539	23.3629	23.6403	23.7605	23.0279	22.6841	23.4336	23.3017	23.1453	23.4639	23.3454	24.0547	23.7816	23.9022	23.6056	24.1021	23.9009	23.4255	23.7246	23.9125	23.9944	23.9122	24.0369	23.2614	0.000193668	0.000945459	0.708798	O54975	Xaa-Pro aminopeptidase 1;Xaa-Pro aminopeptidase 1, N-terminally processed	Xpnpep1
Q4KLH5	Agfg1	Arf-GAP domain and FG repeat-containing protein 1	9.12023e-05	0.000530917	0.708548	23.9061	23.8234	24.039	23.9152	23.9428	23.7915	24.0482	23.8113	24.0875	24.2039	24.0125	24.7231	24.4897	24.8148	24.6195	24.4828	24.7794	23.8893	24.4437	24.7894	24.2366	24.552	24.3366	23.8102	9.12023e-05	0.000530917	0.708548	Q4KLH5	Arf-GAP domain and FG repeat-containing protein 1	Agfg1
P97710	Sirpa	Tyrosine-protein phosphatase non-receptor type substrate 1	9.70313e-05	0.000559085	0.716602	27.7891	28.0019	28.1621	27.8393	27.8029	27.8948	28.1918	27.938	27.8843	27.6901	28.1995	28.5824	28.4417	28.1913	28.5466	28.7122	29.0125	27.9192	28.5531	28.3528	28.2322	28.2399	28.6617	28.0878	9.70313e-05	0.000559085	0.716602	P97710	Tyrosine-protein phosphatase non-receptor type substrate 1	Sirpa
P50430	Arsb	Arylsulfatase B	0.000353854	0.00154492	0.673791	23.7436	NaN	23.4712	23.6866	NaN	23.7036	23.5028	23.6678	23.8678	23.5054	23.0549	24.2844	23.9585	24.3525	24.1037	24.2636	24.6017	23.8476	24.3147	24.1469	23.6443	24.2476	24.2147	23.9414	0.000353854	0.00154492	0.673791	P50430	Arylsulfatase B	Arsb
Q4KLL4	Tm9sf4	Transmembrane 9 superfamily member 4	0.000379993	0.00164211	0.693934	23.5462	23.5536	23.0584	23.5964	22.7405	23.4969	23.8917	23.3384	23.795	23.6669	23.2909	24.0253	24.3367	24.2145	23.9596	24.1582	24.0926	23.4473	24.118	24.1253	23.8075	24.1294	23.946	23.3717	0.000379993	0.00164211	0.693934	Q4KLL4	Transmembrane 9 superfamily member 4	Tm9sf4
A1A5R1	Rbfox2	RNA binding protein fox-1 homolog 2	0.00122681	0.00403538	0.718028	22.9339	22.516	NaN	22.5085	22.857	NaN	23.1897	22.8071	23.0407	NaN	22.6744	23.3639	23.4174	23.8343	23.4404	23.6006	23.3119	22.5847	23.3793	23.642	23.3774	23.3737	23.2633	22.2305	0.00122681	0.00403538	0.718028	A1A5R1	RNA binding protein fox-1 homolog 2	Rbfox2
P60868	Rps20	40S ribosomal protein S20	0.000175189	0.000878018	0.707542	26.2636	26.2559	25.5761	26.3253	26.0981	26.1545	26.5839	26.4523	26.4999	26.7405	26.3606	26.8999	26.8699	27.1869	26.4485	27.0602	26.7802	26.3359	26.943	26.9086	26.943	26.726	26.6192	26.6798	0.000175189	0.000878018	0.707542	P60868	40S ribosomal protein S20	Rps20
Q5XIN6	Letm1	LETM1 and EF-hand domain-containing protein 1, mitochondrial	2.57135e-07	1.36121e-05	0.693777	27.4332	27.3278	27.6195	27.6278	27.095	27.6708	27.3738	27.4124	27.5873	27.506	27.4095	28.108	27.8905	27.9774	28.0387	28.1414	28.2848	27.8016	28.1063	27.9217	27.7075	27.9437	28.2139	27.7051	2.57135e-07	1.36121e-05	0.693777	Q5XIN6	LETM1 and EF-hand domain-containing protein 1, mitochondrial	Letm1
Q68FS2	Cops4	COP9 signalosome complex subunit 4	9.53035e-05	0.000551004	0.755095	23.7327	23.7295	23.8122	23.9578	23.7664	23.7655	24.0204	23.7037	23.8778	24.0274	23.3504	24.2465	24.3963	24.3117	24.129	24.3207	24.3102	23.8242	24.0233	24.4504	23.8733	24.3772	24.4318	23.9075	9.53035e-05	0.000551004	0.755095	Q68FS2	COP9 signalosome complex subunit 4	Cops4
Q9Z1A6	Hdlbp	Vigilin	5.0949e-05	0.000359615	0.703164	24.5173	24.2175	24.1345	24.3448	23.9269	24.0405	24.3736	24.2912	24.4895	24.6265	24.0832	24.9535	25.1561	25.0456	24.8327	24.9721	24.8752	24.3137	24.6604	25.0354	24.6139	24.6776	24.7792	24.2887	5.0949e-05	0.000359615	0.703164	Q9Z1A6	Vigilin	Hdlbp
Q5EB62	Slc25a46	Solute carrier family 25 member 46	2.82851e-06	5.26539e-05	0.70424	25.3819	25.0733	24.9164	25.3696	24.9102	25.066	25.0851	25.2197	25.267	25.1859	25.2057	25.7257	25.7039	25.9152	25.751	25.8721	25.8613	25.4258	25.8001	25.6323	25.3252	25.7357	25.655	25.1593	2.82851e-06	5.26539e-05	0.70424	Q5EB62	Solute carrier family 25 member 46	Slc25a46
Q9Z2Q1	Sec31a	Protein transport protein Sec31A	0.000536714	0.00213928	0.757131	23.8005	23.5173	23.625	24.0247	23.3464	23.325	23.6399	23.6129	23.8376	24.117	23.4901	24.1647	24.2368	24.3857	23.9968	23.9875	24.1861	23.6555	23.9862	24.2809	23.6634	24.2142	24.2399	23.8906	0.000536714	0.00213928	0.757131	Q9Z2Q1	Protein transport protein Sec31A	Sec31a
O08700	Vps45	Vacuolar protein sorting-associated protein 45	2.08599e-07	1.26203e-05	0.681801	24.4156	24.2692	23.9037	24.2822	24.1381	23.8842	24.1125	24.3414	24.4259	24.423	24.3627	24.9115	24.8786	24.8883	24.8963	25.0087	24.5787	24.5551	24.8216	24.7739	24.6923	24.6366	25.0198	24.5458	2.08599e-07	1.26203e-05	0.681801	O08700	Vacuolar protein sorting-associated protein 45	Vps45
B2RYW9	Fahd2	Fumarylacetoacetate hydrolase domain-containing protein 2	0.00023279	0.00110771	0.723447	26.8585	26.6725	26.6102	26.7008	26.3493	26.2264	27.0527	26.9092	26.9308	26.6532	26.7418	27.3685	27.4209	27.3657	27.2394	27.3529	27.5513	26.7262	27.2845	27.0522	26.8972	27.2293	26.9858	26.704	0.00023279	0.00110771	0.723447	B2RYW9	Fumarylacetoacetate hydrolase domain-containing protein 2	Fahd2
Q5I0D7	Pepd	Xaa-Pro dipeptidase	0.00132581	0.00433576	0.675279	23.0801	22.272	22.3792	23.1432	23.0119	23.4733	23.121	22.8022	23.0346	23.0837	22.7729	23.5728	24.2013	23.742	23.4433	23.8536	22.845	23.2691	23.5138	23.7538	23.632	23.5845	23.2298	22.7467	0.00132581	0.00433576	0.675279	Q5I0D7	Xaa-Pro dipeptidase	Pepd
P18445	Rpl27a	60S ribosomal protein L27a	0.00549182	0.0135614	0.683673	25.2069	25.1049	24.8757	25.1432	24.8212	23.7535	25.1161	25.0573	25.3039	25.7405	25.2581	26.0961	26.0724	25.3696	25.654	25.2578	25.8147	25.5137	25.0864	25.0144	25.1011	25.8736	25.9455	25.7834	0.00549182	0.0135614	0.683673	P18445	60S ribosomal protein L27a	Rpl27a
Q6P730	Dab2ip	Disabled homolog 2-interacting protein	2.99831e-05	0.000247763	0.683377	22.0102	21.747	NaN	22.075	22.1461	NaN	22.1017	22.3865	22.088	22.1569	22.1177	22.731	22.746	22.3004	23.0331	22.7736	22.6338	22.232	22.6389	22.9187	22.3635	22.5733	22.954	22.4395	2.99831e-05	0.000247763	0.683377	Q6P730	Disabled homolog 2-interacting protein	Dab2ip
Q01205	Dlst	Dihydrolipoyllysine-residue succinyltransferase component of 2-oxoglutarate dehydrogenase complex, mitochondrial	6.92741e-06	8.89017e-05	0.673937	28.2096	27.8432	27.5261	28.0327	27.5986	27.628	27.7526	28.0213	28.0394	27.9425	27.9744	28.501	28.3793	28.4842	28.4513	28.6816	28.8551	28.2732	28.4782	28.5423	28.1171	28.4353	28.652	27.8586	6.92741e-06	8.89017e-05	0.673937	Q01205	Dihydrolipoyllysine-residue succinyltransferase component of 2-oxoglutarate dehydrogenase complex, mitochondrial	Dlst
Q7TPJ0	Ssr1	Translocon-associated protein subunit alpha	5.77998e-06	8.2977e-05	0.689455	24.5334	24.5641	24.3491	24.5018	24.2959	24.2705	24.3389	24.6684	24.5244	24.7565	24.4322	25.2174	25.2322	25.2325	25.0125	25.3058	25.1339	24.5878	25.0371	25.0655	25.0364	24.9982	24.9222	24.3797	5.77998e-06	8.2977e-05	0.689455	Q7TPJ0	Translocon-associated protein subunit alpha	Ssr1
P25235	Rpn2	Dolichyl-diphosphooligosaccharide--protein glycosyltransferase subunit 2	8.04975e-07	2.62236e-05	0.692716	25.4562	25.2608	25.1984	25.666	25.2548	25.284	25.404	25.5553	25.5947	25.6303	25.4918	26.0843	26.2279	26.094	25.9903	26.0451	26.2976	25.6609	25.8231	26.1356	25.6877	25.9798	25.8024	25.7253	8.04975e-07	2.62236e-05	0.692716	P25235	Dolichyl-diphosphooligosaccharide--protein glycosyltransferase subunit 2	Rpn2
P10960	Psap	Sulfated glycoprotein 1	0.000603745	0.00235655	0.707214	28.4369	28.4111	27.9364	28.8084	28.4835	28.4729	28.4163	28.2925	28.6101	28.3623	27.9256	29.1446	28.1756	28.9479	29.053	28.9905	28.6102	29.0538	28.8972	28.7235	28.5802	29.225	29.4477	28.5596	0.000603745	0.00235655	0.707214	P10960	Sulfated glycoprotein 1	Psap
Q4KM73	Cmpk1	UMP-CMP kinase	0.000159469	0.000816135	0.737166	24.5425	24.5844	24.6769	24.6847	24.5254	24.9377	24.8243	24.4352	24.5854	24.4278	24.1694	25.2463	25.1277	25.115	24.927	25.2935	25.3524	24.4161	25.1453	25.1314	25.0593	24.9396	24.7946	24.7272	0.000159469	0.000816135	0.737166	Q4KM73	UMP-CMP kinase	Cmpk1
A0A0G2JXN2			0.000590516	0.00232096	0.744785	21.7122	21.5503	21.4484	21.8351	21.1208	21.3642	21.9392	21.5822	21.5006	22.025	21.662	22.1128	22.3742	22.0854	21.8336	22.2487	22.1709	21.6422	22.1609	22.3119	22.0607	21.6681	22.182	21.6404	0.000590516	0.00232096	0.744785	A0A0G2JXN2
P0DSP1	Sorl1	Sortilin-related receptor	1.78016e-06	4.13096e-05	0.691794	22.8518	22.4669	22.8866	22.5483	22.5718	22.6334	22.8709	22.7192	22.9281	22.8768	22.4825	23.3692	23.2491	23.5678	23.4945	23.4098	23.4826	22.9863	23.1731	23.3535	23.0887	23.0388	23.0838	22.8745	1.78016e-06	4.13096e-05	0.691794	P0DSP1	Sortilin-related receptor	Sorl1
P07171	Calb1	Calbindin	0.000791936	0.00288503	0.671277	25.4682	25.411	26.2445	26.0269	25.5986	25.1408	25.9387	25.7386	25.6176	25.5953	25.3712	26.0555	26.0507	25.6873	26.0248	26.1283	26.4051	26.0896	26.5311	26.3678	25.4908	26.5878	26.9179	26.5902	0.000791936	0.00288503	0.671277	P07171	Calbindin	Calb1
P48284	Ca4	Carbonic anhydrase 4	0.00300338	0.00835424	0.675406	22.3974	23.1096	NaN	22.71	22.7847	NaN	22.9139	22.5259	23.0155	23.3681	22.9756	23.5991	22.9168	23.3675	23.5372	23.6777	24.1005	23.4394	23.2519	23.6686	NaN	23.3035	22.889	23.4438	0.00300338	0.00835424	0.675406	P48284	Carbonic anhydrase 4	Ca4
O35458	Slc32a1	Vesicular inhibitory amino acid transporter	9.31223e-06	0.000110314	0.670001	25.734	25.9693	25.0561	25.8772	25.8358	25.3547	25.2996	25.7919	25.7735	25.7471	25.936	26.3417	25.993	25.9016	26.5176	26.4539	26.4424	25.9948	26.2154	26.2999	26.341	26.1154	26.3704	26.24	9.31223e-06	0.000110314	0.670001	O35458	Vesicular inhibitory amino acid transporter	Slc32a1
P20595	Gucy1b3	Guanylate cyclase soluble subunit beta-1	1.35556e-06	3.64495e-05	0.672656	24.1029	24.0982	23.4679	24.1139	24.0687	23.4476	23.9021	24.0646	24.2116	24.0001	24.0342	24.6582	24.4992	24.3248	24.591	24.6691	24.7159	24.2395	24.6743	24.6772	24.3721	24.4602	24.6572	24.3211	1.35556e-06	3.64495e-05	0.672656	P20595	Guanylate cyclase soluble subunit beta-1	Gucy1b3
P04785	P4hb	Protein disulfide-isomerase	1.41693e-06	3.75043e-05	0.714699	25.5785	25.6141	25.3261	25.3706	25.3851	25.2528	25.7451	25.4965	25.7414	25.7357	25.5077	26.0337	26.1059	26.1504	25.9782	26.1705	26.1917	25.631	25.8861	26.0776	26.247	26.0082	25.9154	25.7037	1.41693e-06	3.75043e-05	0.714699	P04785	Protein disulfide-isomerase	P4hb
P21396	Maoa	Amine oxidase [flavin-containing] A	9.74347e-08	8.68707e-06	0.693717	27.5248	27.1593	27.6964	27.4292	27.1402	27.4503	27.3754	27.3876	27.4725	27.3055	27.2941	27.9748	27.9955	28.1189	27.9109	28.0743	28.074	27.6667	27.9111	27.9135	27.7326	27.9004	28.0446	27.5466	9.74347e-08	8.68707e-06	0.693717	P21396	Amine oxidase [flavin-containing] A	Maoa
Q6P7S1	Asah1	Acid ceramidase	3.44463e-07	1.57708e-05	0.683678	24.55	24.2679	24.4859	24.8525	24.5026	24.1473	24.3645	24.3632	24.4478	24.779	24.3585	25.1556	25.0488	24.9449	24.9357	24.9736	25.1023	24.9686	24.9121	25.0845	24.6801	25.1965	25.3367	24.8425	3.44463e-07	1.57708e-05	0.683678	Q6P7S1	Acid ceramidase	Asah1
P82471	Gnaq	Guanine nucleotide-binding protein G(q) subunit alpha	0.00030758	0.00140065	0.73131	27.1787	27.3083	27.0788	27.1533	27.5163	26.7526	27.0583	27.2768	27.2108	27.042	27.6511	27.5137	27.7891	27.3	27.755	27.7288	28.1643	27.2192	27.5165	27.5088	27.7628	27.479	28.059	27.7045	0.00030758	0.00140065	0.73131	P82471	Guanine nucleotide-binding protein G(q) subunit alpha	Gnaq
Q9QXU9	Pcsk1n	ProSAAS;KEP;Big SAAS;Little SAAS;Big PEN-LEN;PEN;PEN-20;Little LEN;Big LEN	0.00100475	0.00349497	0.767668	25.912	26.0056	26.2153	25.8762	25.8698	25.9316	26.4926	25.972	26.0058	26.1219	25.727	26.6157	26.5579	26.524	26.5708	26.678	26.6051	25.6583	26.4976	26.3739	26.1839	26.2194	26.403	26.2246	0.00100475	0.00349497	0.767668	Q9QXU9	ProSAAS;KEP;Big SAAS;Little SAAS;Big PEN-LEN;PEN;PEN-20;Little LEN;Big LEN	Pcsk1n
Q641Y5	Atg7	Ubiquitin-like modifier-activating enzyme ATG7	6.77881e-05	0.000433332	0.697274	21.5762	22.1765	NaN	22.3224	21.7969	NaN	21.7227	21.9777	22.0944	21.9991	21.7081	22.7669	22.6957	22.7053	22.2073	22.7858	22.6681	22.061	22.5023	22.6617	22.1879	22.169	22.3652	22.0822	6.77881e-05	0.000433332	0.697274	Q641Y5	Ubiquitin-like modifier-activating enzyme ATG7	Atg7
Q4KM98	Mff	Mitochondrial fission factor	7.09456e-05	0.000445118	0.705451	26.2277	26.1113	26.4636	25.7967	25.8337	26.3791	26.3708	26.0863	26.0861	26.288	25.8914	26.5942	26.8879	26.6335	26.34	26.9225	27.1376	26.5434	26.4914	26.8723	26.1106	26.6349	26.6967	26.4927	7.09456e-05	0.000445118	0.705451	Q4KM98	Mitochondrial fission factor	Mff
Q920Q0	Palm	Paralemmin-1	3.82438e-05	0.000298548	0.694801	26.532	26.7723	26.2519	26.5024	26.8249	26.1977	26.5114	26.8336	26.5372	26.4548	26.8899	27.0519	27.2118	26.6807	27.1799	27.4196	27.4733	26.736	27.0328	27.1075	26.9614	26.9024	27.5324	26.9946	3.82438e-05	0.000298548	0.694801	Q920Q0	Paralemmin-1	Palm
Q5SGE0	Lrpprc	Leucine-rich PPR motif-containing protein, mitochondrial	1.43737e-06	3.74601e-05	0.744015	25.2315	25.0671	25.3785	25.2308	24.9911	25.3028	25.0199	25.1118	25.3113	25.1297	25.1359	25.6448	25.7168	25.6559	25.69	25.8998	25.6379	25.3894	25.6535	25.699	25.4846	25.5268	25.6552	25.1498	1.43737e-06	3.74601e-05	0.744015	Q5SGE0	Leucine-rich PPR motif-containing protein, mitochondrial	Lrpprc
P11167	Slc2a1	Solute carrier family 2, facilitated glucose transporter member 1	1.96894e-07	1.28284e-05	0.697633	25.2705	25.6184	25.4314	25.341	25.5998	25.4004	25.4055	25.73	25.4875	25.6002	25.8986	25.9989	26.2363	25.8943	26.0037	26.1651	25.7601	25.95	26.1543	26.2021	26.2276	25.992	26.1694	25.834	1.96894e-07	1.28284e-05	0.697633	P11167	Solute carrier family 2, facilitated glucose transporter member 1	Slc2a1
P19234	Ndufv2	NADH dehydrogenase [ubiquinone] flavoprotein 2, mitochondrial	1.38829e-05	0.000146985	0.747979	28.2762	28.1592	28.3447	28.3304	28.1071	28.3936	28.4717	28.474	28.2398	28.2675	28.2644	28.7676	28.8866	28.8594	28.7919	28.8817	28.8358	28.5131	28.9371	28.6205	28.3596	28.5409	29.0486	28.3371	1.38829e-05	0.000146985	0.747979	P19234	NADH dehydrogenase [ubiquinone] flavoprotein 2, mitochondrial	Ndufv2
P62250	Rps16	40S ribosomal protein S16	4.30424e-06	6.75128e-05	0.680776	26.2829	25.7073	25.9199	26.195	25.86	25.9527	26.3012	26.0889	26.305	26.4251	26.1476	26.7366	26.828	27.1514	26.683	26.8937	26.6617	26.2437	26.6703	26.6629	26.5523	26.5665	26.5664	26.3964	4.30424e-06	6.75128e-05	0.680776	P62250	40S ribosomal protein S16	Rps16
P17220	Psma2	Proteasome subunit alpha type-2	1.28091e-05	0.000139991	0.731321	24.9038	25.039	25.0075	25.2672	24.9575	24.9038	25.1198	25.0341	24.9942	25.1383	24.808	25.4903	25.6625	25.3843	25.6736	25.5228	25.5277	25.1516	25.5635	25.7169	25.6041	25.4251	25.5188	24.832	1.28091e-05	0.000139991	0.731321	P17220	Proteasome subunit alpha type-2	Psma2
Q765A7	Pgap1	GPI inositol-deacylase	9.01555e-06	0.000108315	0.674217	23.329	23.4298	22.5987	23.304	23.4113	23.0131	23.7088	23.3561	23.4432	23.2465	23.3885	23.8574	24.0681	23.7838	24.057	23.9718	24.1125	23.3645	23.9167	23.9399	23.8705	23.8599	23.7883	23.619	9.01555e-06	0.000108315	0.674217	Q765A7	GPI inositol-deacylase	Pgap1
P24329	Tst	Thiosulfate sulfurtransferase	3.80377e-07	1.6109e-05	0.680851	26.1394	26.1701	26.1869	26.3535	26.295	26.4671	25.7093	26.061	26.233	26.2756	25.794	26.6087	26.7528	26.7227	26.666	26.8208	27.0558	26.4349	26.6978	26.628	26.8648	26.642	26.7371	26.5695	3.80377e-07	1.6109e-05	0.680851	P24329	Thiosulfate sulfurtransferase	Tst
Q562B5	Pgam5	Serine/threonine-protein phosphatase PGAM5, mitochondrial	9.08293e-05	0.000530568	0.739075	24.3237	24.1594	24.0292	24.4713	24.0393	24.213	24.1313	24.3579	24.2119	24.3065	24.5769	24.7298	24.7321	24.441	24.9606	24.8565	25.3223	24.7386	24.5217	24.7225	24.4582	24.3468	24.6541	24.5197	9.08293e-05	0.000530568	0.739075	Q562B5	Serine/threonine-protein phosphatase PGAM5, mitochondrial	Pgam5
P42676	Nln	Neurolysin, mitochondrial	0.00419315	0.010928	0.797819	23.8795	23.9969	24.508	24.1324	24.0336	24.3541	24.6631	23.9978	24.017	24.2459	23.9875	24.6663	24.4857	24.5714	24.6688	24.6324	24.8788	24.1659	24.543	24.4221	24.4284	24.4262	24.6122	23.881	0.00419315	0.010928	0.797819	P42676	Neurolysin, mitochondrial	Nln
P70580	Pgrmc1	Membrane-associated progesterone receptor component 1	2.72751e-06	5.19146e-05	0.708791	26.3382	26.4724	26.7891	26.2859	26.3485	26.7622	26.4577	26.4118	26.4021	26.2139	26.2599	26.8744	26.9002	26.6897	26.981	26.964	27.4102	26.5871	26.7742	26.9111	26.9754	26.8977	27.0928	27.0014	2.72751e-06	5.19146e-05	0.708791	P70580	Membrane-associated progesterone receptor component 1	Pgrmc1
Q5XII9	Mtfr1l	Mitochondrial fission regulator 1-like	0.000190165	0.000936452	0.749697	24.991	24.5837	25.0383	24.8263	24.5148	24.518	24.6551	24.6089	24.7083	24.6168	24.6307	25.1592	25.0135	25.1683	25.2414	25.3056	25.7187	24.8415	25.2905	24.9345	25.0853	25.1395	24.941	24.6545	0.000190165	0.000936452	0.749697	Q5XII9	Mitochondrial fission regulator 1-like	Mtfr1l
Q9WUS0	Ak4	Adenylate kinase 4, mitochondrial	2.73671e-06	5.1511e-05	0.674554	25.5998	25.3811	25.814	25.6096	25.101	25.3112	25.8639	25.7132	25.689	25.671	25.6442	26.1125	26.2707	26.2411	26.1528	26.3044	26.4375	25.9345	26.4463	26.1245	25.7678	26.1079	26.2646	25.7806	2.73671e-06	5.1511e-05	0.674554	Q9WUS0	Adenylate kinase 4, mitochondrial	Ak4
F1LU71	Auh	Methylglutaconyl-CoA hydratase, mitochondrial	2.87629e-06	5.23918e-05	0.728933	27.0531	27.0099	27.128	26.9732	26.7888	27.1123	27.2194	27.1324	27.1539	27.1076	26.9503	27.6373	27.5039	27.579	27.6681	27.6316	27.8216	27.2266	27.6162	27.4177	27.2267	27.6398	27.6298	27.0748	2.87629e-06	5.23918e-05	0.728933	F1LU71	Methylglutaconyl-CoA hydratase, mitochondrial	Auh
P63324	Rps12	40S ribosomal protein S12	0.0197817	0.0395634	0.680584	25.7929	25.0201	25.0994	25.1231	24.554	25.5966	24.4799	24.884	25.211	25.4409	25.255	25.283	26.1433	25.4273	25.6303	25.7531	24.8008	25.8503	25.3756	27.32	25.4028	24.9832	26.0732	25.8959	0.0197817	0.0395634	0.680584	P63324	40S ribosomal protein S12	Rps12
P38652	Pgm1	Phosphoglucomutase-1	1.46597e-06	3.7065e-05	0.693438	25.0879	25.0537	24.2967	25.2766	24.7029	24.6986	24.8251	24.781	25.0089	24.9562	24.7708	25.4789	25.2027	25.3617	25.3141	25.6045	25.5352	25.3023	25.3238	25.4934	25.3318	25.2547	25.5176	25.3235	1.46597e-06	3.7065e-05	0.693438	P38652	Phosphoglucomutase-1	Pgm1
Q9WVK7	Hadh	Hydroxyacyl-coenzyme A dehydrogenase, mitochondrial	0.000679179	0.00258546	0.719857	25.1702	25.2	24.9888	25.3508	25.2551	25.6484	24.3902	24.7054	25.5717	25.2441	24.9778	25.7892	25.7067	25.7104	25.766	25.5392	25.743	25.5935	25.2009	25.7127	25.9689	25.5088	25.4499	25.2513	0.000679179	0.00258546	0.719857	Q9WVK7	Hydroxyacyl-coenzyme A dehydrogenase, mitochondrial	Hadh
B5DFC8	Eif3c	Eukaryotic translation initiation factor 3 subunit C	9.07065e-05	0.000531685	0.679682	22.7945	22.601	22.7054	22.7457	22.6437	23.1306	22.3636	22.3562	22.8904	23.1309	22.4223	23.4953	23.3765	23.8304	23.0704	23.6197	23.526	22.8035	23.2562	23.2115	23.2015	23.001	23.1294	22.9201	9.07065e-05	0.000531685	0.679682	B5DFC8	Eukaryotic translation initiation factor 3 subunit C	Eif3c
P97576	Grpel1	GrpE protein homolog 1, mitochondrial	0.000339676	0.00149458	0.721403	25.6906	25.2395	25.9036	25.55	25.2517	24.7444	25.6534	25.4882	25.5087	25.3228	25.3925	25.864	26.1926	25.9934	26.0715	26.1936	26.1644	25.5075	25.7455	25.8104	25.5259	25.999	26.0311	25.6339	0.000339676	0.00149458	0.721403	P97576	GrpE protein homolog 1, mitochondrial	Grpel1
Q6AXM8	Pon2	Serum paraoxonase/arylesterase 2	9.57422e-06	0.000111853	0.705402	23.8566	24.2886	23.7803	23.9715	24.0503	23.3419	24.0569	23.8964	23.9256	23.7887	23.9021	24.406	24.4782	24.4669	24.3506	24.3136	24.8907	24.3104	24.5199	24.3547	24.2036	24.4092	24.4731	24.0198	9.57422e-06	0.000111853	0.705402	Q6AXM8	Serum paraoxonase/arylesterase 2	Pon2
P29066	Arrb1	Beta-arrestin-1	0.000115214	0.000644135	0.757375	23.9129	23.926	24.0127	23.6861	24.0394	23.9698	23.7097	23.8487	24.3035	24.2344	23.8538	24.429	24.4715	24.6453	24.4507	24.3914	24.5371	23.8913	23.964	24.3805	24.4706	24.4761	24.3824	24.1276	0.000115214	0.000644135	0.757375	P29066	Beta-arrestin-1	Arrb1
P85970	Arpc2	Actin-related protein 2/3 complex subunit 2	2.2423e-06	4.63226e-05	0.702943	26.5751	26.7331	26.2968	26.5606	26.7153	26.2132	26.7053	26.5773	26.6088	26.4885	26.7659	27.0264	27.4446	26.9976	27.1438	27.2302	27.2851	26.6499	27.0068	27.1975	27.1169	27.0632	27.0795	26.7437	2.2423e-06	4.63226e-05	0.702943	P85970	Actin-related protein 2/3 complex subunit 2	Arpc2
B2RYG6	Otub1	Ubiquitin thioesterase OTUB1	7.81817e-08	1.01877e-05	0.694544	25.9971	26.0434	25.7386	26.0703	25.9276	25.6613	26.0112	25.8653	26.047	26.093	25.7751	26.5802	26.5896	26.5664	26.497	26.6894	26.6005	26.1243	26.5328	26.4259	26.3088	26.4046	26.4688	26.1378	7.81817e-08	1.01877e-05	0.694544	B2RYG6	Ubiquitin thioesterase OTUB1	Otub1
B2GV06	Oxct1	Succinyl-CoA:3-ketoacid coenzyme A transferase 1, mitochondrial	8.40362e-05	0.000512077	0.720456	26.6411	26.9838	26.3691	26.9244	26.5838	26.1511	26.4964	26.697	26.8339	26.8071	26.7743	27.2749	27.1331	27.232	27.0678	27.3973	27.3327	26.9422	27.1969	27.2563	26.8612	27.0616	27.3944	26.5812	8.40362e-05	0.000512077	0.720456	B2GV06	Succinyl-CoA:3-ketoacid coenzyme A transferase 1, mitochondrial	Oxct1
P67779	Phb	Prohibitin	7.13009e-08	1.00653e-05	0.682309	28.4133	28.0219	28.3984	28.3959	28.0885	28.4037	28.2201	28.4332	28.3364	28.2587	28.2626	28.894	29.0829	29.0676	28.8256	28.9236	29.1035	28.6393	28.9632	28.6387	28.7967	28.7683	28.8359	28.4507	7.13009e-08	1.00653e-05	0.682309	P67779	Prohibitin	Phb
Q5FVQ4	Mlec	Malectin	0.000285717	0.00132604	0.715777	24.4007	24.194	24.2022	24.2926	24.0727	23.6222	24.6606	24.1755	24.4314	24.3477	24.2914	24.8936	25.0479	24.7521	24.8479	24.8236	25.1316	24.2439	24.6383	24.7897	24.2611	24.6807	24.9724	24.3689	0.000285717	0.00132604	0.715777	Q5FVQ4	Malectin	Mlec
Q10728	Ppp1r12a	Protein phosphatase 1 regulatory subunit 12A	0.0139536	0.0292904	0.774325	23.1481	23.055	23.3108	23.1056	23.3102	23.7388	23.1818	22.9804	23.2409	23.3266	23.5424	23.7381	24.0423	23.6374	24.0464	23.9362	23.5529	23.2417	23.7431	23.9052	22.7496	24.0457	23.6189	23.0146	0.0139536	0.0292904	0.774325	Q10728	Protein phosphatase 1 regulatory subunit 12A	Ppp1r12a
D3ZFD0	Myo18a		0.000121575	0.000668665	0.721087	27.8001	27.6366	27.7679	27.915	27.9114	27.9827	27.609	27.5472	27.6637	27.6573	27.7684	28.3153	28.2649	28.2644	28.0712	28.6518	28.5334	27.8287	28.3463	28.6118	27.9551	28.317	28.162	27.5719	0.000121575	0.000668665	0.721087	D3ZFD0		Myo18a
Q68FW7	Tars2	Threonine--tRNA ligase, mitochondrial	0.000358685	0.00156198	0.741966	23.526	23.1663	23.0216	23.1702	23.0299	22.8233	23.0184	23.4131	23.6492	23.1063	23.0504	23.6032	23.5303	23.8429	23.8357	23.7302	24.0284	23.355	23.9049	23.4028	23.6319	23.5013	23.4012	23.1634	0.000358685	0.00156198	0.741966	Q68FW7	Threonine--tRNA ligase, mitochondrial	Tars2
P24155	Thop1	Thimet oligopeptidase	1.99893e-06	4.39764e-05	0.719281	23.6095	23.8491	23.561	23.8459	23.8062	24.0286	23.7912	23.9769	23.9656	24.0075	23.7652	24.5168	24.335	24.34	24.4389	24.3657	24.534	23.839	24.3948	24.2232	24.2718	24.0251	24.5341	24.2421	1.99893e-06	4.39764e-05	0.719281	P24155	Thimet oligopeptidase	Thop1
P56558	Ogt	UDP-N-acetylglucosamine--peptide N-acetylglucosaminyltransferase 110 kDa subunit	4.08465e-06	6.46673e-05	0.694069	23.3969	23.4784	23.9002	23.674	23.4221	23.6469	23.8748	23.437	23.7145	23.6254	23.483	24.2646	24.4743	24.0968	24.2257	24.3679	24.407	23.7522	24.0091	24.2876	23.8422	24.0866	24.1193	23.7786	4.08465e-06	6.46673e-05	0.694069	P56558	UDP-N-acetylglucosamine--peptide N-acetylglucosaminyltransferase 110 kDa subunit	Ogt
P0C5W1	Map1s	Microtubule-associated protein 1S;MAP1S heavy chain;MAP1S light chain	4.91404e-07	1.98199e-05	0.669624	23.2299	23.3621	23.0905	23.3736	23.3472	22.9234	23.2956	23.4154	23.3152	23.1982	23.2259	24.2307	24.0124	23.5956	23.6042	23.9655	23.7844	23.57	23.9464	24.199	23.9434	23.6556	23.7881	23.5081	4.91404e-07	1.98199e-05	0.669624	P0C5W1	Microtubule-associated protein 1S;MAP1S heavy chain;MAP1S light chain	Map1s
F1LMZ8	Psmd11	26S proteasome non-ATPase regulatory subunit 11	3.84696e-05	0.000297569	0.725169	23.8043	23.8743	23.7478	23.7073	23.5838	23.7816	24.3137	23.7112	23.7848	23.8689	23.4098	24.4731	24.497	24.2375	24.1544	24.3023	24.4655	23.7533	24.1881	24.4876	24.034	24.2981	24.2725	24.0124	3.84696e-05	0.000297569	0.725169	F1LMZ8	26S proteasome non-ATPase regulatory subunit 11	Psmd11
Q63083	Nucb1	Nucleobindin-1	3.63858e-05	0.000288026	0.673713	25.7974	25.5461	25.4606	25.9068	25.3304	24.9743	25.8702	25.8699	25.8083	25.7974	25.59	26.2883	26.3845	26.464	26.251	26.3298	26.3016	25.8204	26.1757	26.4617	26.0052	26.4866	25.9073	25.7465	3.63858e-05	0.000288026	0.673713	Q63083	Nucleobindin-1	Nucb1
P52303	Ap1b1	AP-1 complex subunit beta-1	6.44908e-06	8.46879e-05	0.737234	25.8508	26.0104	25.8007	26.0676	25.9282	25.9473	26.0822	25.9386	26.0314	26.3578	26.137	26.433	26.5901	26.7336	26.4937	26.5544	26.58	26.264	26.3833	26.613	26.0662	26.602	26.5	26.0838	6.44908e-06	8.46879e-05	0.737234	P52303	AP-1 complex subunit beta-1	Ap1b1
P50503	St13	Hsc70-interacting protein	0.00105632	0.00362228	0.754947	27.8902	28.0707	27.7535	27.773	27.8055	28.1627	28.4192	27.7681	28.0587	27.9162	27.45	28.4713	28.5979	28.4778	28.4529	28.4738	28.6175	27.6506	28.3022	28.3686	28.1931	28.3791	28.2188	27.9669	0.00105632	0.00362228	0.754947	P50503	Hsc70-interacting protein	St13
P20069	Pmpca	Mitochondrial-processing peptidase subunit alpha	4.64082e-05	0.000337406	0.724921	24.3759	24.3239	24.4697	24.0783	24.0866	24.3925	24.2007	24.1268	24.3846	24.2222	24.5566	24.8064	24.6569	24.946	24.8531	25.0044	24.7176	24.2894	25.094	24.8127	24.507	24.9061	24.9903	24.2523	4.64082e-05	0.000337406	0.724921	P20069	Mitochondrial-processing peptidase subunit alpha	Pmpca
Q6AYS7	Acy1a	Aminoacylase-1A;Aminoacylase-1B	6.13761e-05	0.000399889	0.701524	23.478	23.6976	23.1997	23.9451	23.7031	23.7594	23.7465	23.6298	23.79	23.9869	23.3978	24.2292	24.191	24.4316	24.2754	24.5063	24.1469	23.8174	24.1777	24.5621	24.0418	24.2412	24.1334	23.562	6.13761e-05	0.000399889	0.701524	Q6AYS7;Q6PTT0	Aminoacylase-1A;Aminoacylase-1B	Acy1a;Acy1b
Q68FX0	Idh3B	Isocitrate dehydrogenase [NAD] subunit beta, mitochondrial	3.65345e-06	6.00868e-05	0.710354	28.4099	28.3353	28.2845	28.4304	28.0312	28.1976	28.4284	28.6008	28.5704	28.3257	28.4169	28.8833	28.9588	29.0178	28.895	29.174	28.8036	28.6088	28.9564	28.9591	28.6232	28.8931	29.0662	28.3388	3.65345e-06	6.00868e-05	0.710354	Q68FX0	Isocitrate dehydrogenase [NAD] subunit beta, mitochondrial	Idh3B
Q62826	Hnrnpm	Heterogeneous nuclear ribonucleoprotein M	0.00388176	0.0102906	0.742401	24.3574	24.1999	24.955	24.0374	24.3922	24.7539	24.0857	23.6766	24.0043	23.8071	24.3387	24.3535	25.0461	24.4333	24.5737	25.0861	24.7863	24.2048	24.7239	24.8022	24.4592	24.5509	24.9658	24.6831	0.00388176	0.0102906	0.742401	Q62826	Heterogeneous nuclear ribonucleoprotein M	Hnrnpm
P07092	Serpine2	Glia-derived nexin	0.000426521	0.00179733	0.709217	22.5672	22.1716	22.6929	22.7381	22.9526	22.5433	22.6373	22.725	22.6859	22.5619	23.0865	23.183	22.6873	23.1308	23.8156	23.5982	22.6854	23.0494	23.3084	23.4539	23.199	23.0577	23.1682	22.8081	0.000426521	0.00179733	0.709217	P07092	Glia-derived nexin	Serpine2
Q6AYR6	Hdhd2	Haloacid dehalogenase-like hydrolase domain-containing protein 2	0.00465747	0.0119001	0.740325	23.5546	23.8778	23.4085	24.4982	22.9963	24.2403	23.7453	23.7354	23.8114	23.6661	23.8486	24.0458	24.3046	23.7099	24.5173	24.397	24.6435	24.112	23.9846	24.2725	24.2259	24.1414	24.4363	23.7548	0.00465747	0.0119001	0.740325	Q6AYR6	Haloacid dehalogenase-like hydrolase domain-containing protein 2	Hdhd2
O35509	Rab11b	Ras-related protein Rab-11B;Ras-related protein Rab-11A	1.18532e-07	1.00396e-05	0.746816	27.1772	27.1834	27.1754	27.1374	27.1482	27.3606	27.1315	27.2042	27.2654	27.2296	27.1756	27.6577	27.7858	27.6598	27.5451	27.883	27.652	27.2154	27.7099	27.7118	27.6048	27.5025	27.7171	27.4168	1.18532e-07	1.00396e-05	0.746816	O35509;P62494	Ras-related protein Rab-11B;Ras-related protein Rab-11A	Rab11b;Rab11a
P60841	Ensa	Alpha-endosulfine	0.0156169	0.0322622	0.735303	24.9219	25.3464	24.4361	24.8619	25.1323	24.2864	25.2561	24.8335	25.3379	24.8181	24.5871	24.62	26.1231	24.9004	25.6033	25.7095	25.6686	25.376	24.9062	25.9448	24.9286	25.2393	25.0105	25.3391	0.0156169	0.0322622	0.735303	P60841	Alpha-endosulfine	Ensa
P35465	Pak1	Serine/threonine-protein kinase PAK 1	1.10465e-05	0.000125589	0.763744	24.9874	25.0741	25.1556	25.0737	25.019	25.3005	25.1608	25.0418	25.1933	25.0949	24.8108	25.614	25.6298	25.5863	25.5001	25.5754	25.6232	24.9651	25.4208	25.6017	25.3751	25.4927	25.5509	25.1975	1.10465e-05	0.000125589	0.763744	P35465	Serine/threonine-protein kinase PAK 1	Pak1
P63174	Rpl38	60S ribosomal protein L38	0.00162141	0.00509587	0.756369	26.0883	25.9332	25.6235	26.1577	25.7834	25.6885	25.8091	26.0481	26.2581	26.4248	25.8818	26.652	26.6395	26.9192	26.4401	26.5296	25.7639	26.1667	26.1227	26.4707	26.4098	26.3929	26.1958	26.1753	0.00162141	0.00509587	0.756369	P63174	60S ribosomal protein L38	Rpl38
P34926	Map1a	Microtubule-associated protein 1A;MAP1A heavy chain;MAP1 light chain LC2	2.70211e-05	0.000234737	0.765215	27.5293	27.4299	27.5247	27.5979	27.4741	27.3722	27.7059	27.4482	27.6762	27.7693	27.383	28.1272	28.162	28.0458	28.0005	28.1376	28.0869	27.4953	27.8998	28.0507	27.7256	27.7629	27.8182	27.6917	2.70211e-05	0.000234737	0.765215	P34926	Microtubule-associated protein 1A;MAP1A heavy chain;MAP1 light chain LC2	Map1a
P0DP31			5.96347e-06	8.28042e-05	0.7534	31.4752	31.4736	31.0742	31.2731	31.3552	31.3087	31.5597	31.4546	31.4716	31.3685	31.269	31.8442	32.0297	31.9195	31.8126	31.8581	31.8778	31.3966	31.6786	31.8331	31.8516	31.7374	31.9085	31.3888	5.96347e-06	8.28042e-05	0.7534	P0DP31;P0DP30;P0DP29
Q9QYU4	Crym	Ketimine reductase mu-crystallin	5.39302e-05	0.000371373	0.697523	26.7948	26.5455	27.0543	26.8798	26.6451	26.5707	27.1438	26.9261	27.0972	26.854	26.5739	27.1816	27.9218	27.4982	27.3767	27.4687	27.3295	26.8552	27.2203	27.6093	27.0359	27.3004	27.5903	27.1051	5.39302e-05	0.000371373	0.697523	Q9QYU4	Ketimine reductase mu-crystallin	Crym
Q704S8	Crat	Carnitine O-acetyltransferase	0.000257449	0.00121144	0.73981	23.976	24.1402	24.3158	24.0616	23.9564	24.4463	24.4237	24.3725	23.8576	24.022	23.8867	24.7666	24.437	24.4509	24.5206	25.0059	24.7278	24.2008	24.5336	24.9859	24.3752	24.6614	24.5673	24.1431	0.000257449	0.00121144	0.73981	Q704S8	Carnitine O-acetyltransferase	Crat
P52555	Erp29	Endoplasmic reticulum resident protein 29	4.0688e-05	0.000307703	0.759881	25.82	25.7199	25.7983	25.6726	25.5973	25.7593	25.997	25.7655	25.7201	25.5919	25.6645	26.2451	26.402	26.2396	26.2497	26.465	26.0304	25.7481	26.1918	26.3022	26.1854	25.9394	26.0458	25.6858	4.0688e-05	0.000307703	0.759881	P52555	Endoplasmic reticulum resident protein 29	Erp29
P23965	Eci1	Enoyl-CoA delta isomerase 1, mitochondrial	2.98849e-05	0.000248162	0.681477	24.8747	25.5371	25.7165	25.3245	25.3644	25.7351	25.4717	25.362	25.1022	25.0448	25.1684	25.8143	26.0017	25.8336	25.8308	25.5571	26.4851	25.7041	25.9103	25.5872	26.0491	26.1203	25.934	25.7392	2.98849e-05	0.000248162	0.681477	P23965	Enoyl-CoA delta isomerase 1, mitochondrial	Eci1
P28075	Psmb5	Proteasome subunit beta type-5	0.00236146	0.00689709	0.783761	24.621	25.2438	24.6606	24.682	24.4501	24.7619	25.0943	24.5875	24.8164	24.7292	24.3376	25.2626	25.4142	25.1535	25.1887	25.3393	25.1609	24.6618	25.0984	25.2253	24.7525	25.0759	24.9728	24.6999	0.00236146	0.00689709	0.783761	P28075	Proteasome subunit beta type-5	Psmb5
B2DD29	Brsk1	Serine/threonine-protein kinase BRSK1	7.86847e-08	9.52085e-06	0.687845	23.5747	23.2922	23.4769	23.394	23.1928	22.9642	23.2239	23.4164	23.5613	23.3996	23.4773	24.1694	24.0116	23.8294	24.0682	24.1352	23.9395	23.7416	23.7532	23.871	23.7077	23.7385	23.915	23.8334	7.86847e-08	9.52085e-06	0.687845	B2DD29	Serine/threonine-protein kinase BRSK1	Brsk1
P61980	Hnrnpk	Heterogeneous nuclear ribonucleoprotein K	1.09313e-05	0.000125119	0.73428	25.8062	25.5165	25.4747	25.6428	25.7569	25.7227	25.7172	25.6305	25.7918	26.0986	25.6127	26.3537	26.3365	26.4597	26.2124	26.0721	25.9865	25.7808	26.1161	26.3802	26.1872	26.1114	26.1869	25.7927	1.09313e-05	0.000125119	0.73428	P61980	Heterogeneous nuclear ribonucleoprotein K	Hnrnpk
Q5M9G3	Caprin1	Caprin-1	0.0049704	0.0125295	0.737167	24.3348	24.1128	24.1978	24.3449	24.1771	24.1186	24.4836	24.3918	24.4158	24.7756	24.3422	25.0838	25.0925	25.3795	24.2602	24.9499	24.1539	24.5292	24.6044	25.5109	24.2995	24.958	24.8104	24.4538	0.0049704	0.0125295	0.737167	Q5M9G3	Caprin-1	Caprin1
D3Z8L7	Rras	Ras-related protein R-Ras	0.000673494	0.00257539	0.828724	23.5559	24.0302	23.156	24.4389	23.7975	23.514	23.6172	23.9142	23.5658	23.3668	24.9982	NaN	NaN	NaN	NaN	NaN	NaN	23.8406	NaN	NaN	NaN	NaN	NaN	24.3296	0.000673494	0.00257539	0.828724	D3Z8L7	Ras-related protein R-Ras	Rras
D3ZFB6	Prrt2	Proline-rich transmembrane protein 2	0.0146837	0.0306333	0.702869	25.8284	25.7074	25.6988	25.7395	25.735	24.6537	25.6505	25.826	26.0111	25.9141	25.8319	25.7771	27.501	25.5687	26.2816	26.6237	26.125	25.4713	26.2069	26.7473	25.8013	25.9232	26.2396	26.3236	0.0146837	0.0306333	0.702869	D3ZFB6	Proline-rich transmembrane protein 2	Prrt2
Q64119	Myl6	Myosin light polypeptide 6	0.000530134	0.00211804	0.75643	25.5781	25.8506	25.6275	25.5319	25.6045	25.8848	25.964	25.5748	25.4994	25.396	25.4861	26.0639	26.2399	25.844	25.7143	26.1006	26.5969	25.7267	25.7192	26.5159	25.9736	26.0454	26.0912	25.8738	0.000530134	0.00211804	0.75643	Q64119	Myosin light polypeptide 6	Myl6
P28037	Aldh1l1	Cytosolic 10-formyltetrahydrofolate dehydrogenase	6.96543e-05	0.000443588	0.736817	23.5286	23.3707	23.5039	23.2455	23.0158	23.3985	23.6057	23.2519	23.3352	23.4564	23.0367	23.929	23.9745	23.7664	23.8377	24.005	24.129	23.2454	23.6164	23.6908	23.8548	23.8119	23.8772	23.4205	6.96543e-05	0.000443588	0.736817	P28037	Cytosolic 10-formyltetrahydrofolate dehydrogenase	Aldh1l1
Q64057	Aldh7a1	Alpha-aminoadipic semialdehyde dehydrogenase	2.338e-05	0.000214085	0.738076	24.8681	24.956	24.9686	25.0389	24.6079	24.8735	25.0334	24.7696	24.8484	24.9263	24.6118	25.4789	25.4594	25.4545	25.2786	25.3532	25.7315	24.924	25.1312	25.3857	25.3393	25.3145	25.2317	24.8438	2.338e-05	0.000214085	0.738076	Q64057	Alpha-aminoadipic semialdehyde dehydrogenase	Aldh7a1
P37996	Arl3	ADP-ribosylation factor-like protein 3	0.0155321	0.0321262	0.765901	23.4638	23.8465	NaN	23.7966	23.4466	NaN	24.0198	23.4685	23.2282	23.986	22.9023	24.0848	23.9293	23.6037	23.9337	24.1683	24.0467	23.6909	23.7318	24.3213	24.1866	23.7193	24.3986	23.6379	0.0155321	0.0321262	0.765901	P37996	ADP-ribosylation factor-like protein 3	Arl3
Q6PEC0	Nudt2	Bis(5-nucleosyl)-tetraphosphatase [asymmetrical]	0.0196182	0.039376	0.718625	23.2414	23.3935	23.1831	23.0874	23.2363	22.3723	23.0661	23.1803	23.3343	23.2191	23.286	23.5612	NaN	23.3991	23.7107	23.4477	23.6992	23.4969	23.7453	23.7193	23.4161	23.9028	23.6741	23.6931	0.0196182	0.039376	0.718625	Q6PEC0	Bis(5-nucleosyl)-tetraphosphatase [asymmetrical]	Nudt2
P18266	Gsk3b	Glycogen synthase kinase-3 beta	9.71283e-06	0.000112695	0.760858	25.3706	24.9564	25.0152	25.0702	24.9462	24.8933	25.1379	24.8806	25.0336	25.0554	24.9266	25.3634	25.709	25.499	25.2876	25.5153	25.5329	25.152	25.4793	25.6107	25.1953	25.3038	25.6563	25.1593	9.71283e-06	0.000112695	0.760858	P18266	Glycogen synthase kinase-3 beta	Gsk3b
Q63416	Itih3	Inter-alpha-trypsin inhibitor heavy chain H3	0.012187	0.0261657	0.811087	25.5121	25.6235	26.2012	25.2423	25.6855	25.9654	25.2915	25.6211	25.5567	25.5514	25.4613	26.0604	26.0394	25.5751	25.8394	26.192	26.0766	25.7076	25.6922	25.7068	26.0207	26.046	26.4094	25.4937	0.012187	0.0261657	0.811087	Q63416	Inter-alpha-trypsin inhibitor heavy chain H3	Itih3
P04636	Mdh2	Malate dehydrogenase, mitochondrial	8.40867e-05	0.000510548	0.755382	30.9958	30.8002	31.0971	30.872	30.5963	30.8192	31.1752	31.0341	30.9805	31.1128	30.9317	31.4694	31.5892	31.5092	31.4425	31.5598	31.6125	31.1476	31.529	31.2384	31.1807	31.2805	31.1986	30.8125	8.40867e-05	0.000510548	0.755382	P04636	Malate dehydrogenase, mitochondrial	Mdh2
P14925	Pam	Peptidyl-glycine alpha-amidating monooxygenase;Peptidylglycine alpha-hydroxylating monooxygenase;Peptidyl-alpha-hydroxyglycine alpha-amidating lyase	0.0028413	0.00800858	0.761928	23.2698	23.0406	23.5117	23.027	23.1596	23.5347	NaN	23.0629	22.9079	23.1038	22.2315	23.7289	23.8967	23.2829	23.5437	23.6396	23.57	23.1334	23.5603	23.5613	23.2864	23.3414	23.3471	23.3122	0.0028413	0.00800858	0.761928	P14925	Peptidyl-glycine alpha-amidating monooxygenase;Peptidylglycine alpha-hydroxylating monooxygenase;Peptidyl-alpha-hydroxyglycine alpha-amidating lyase	Pam
Q9ESW0	Ddb1	DNA damage-binding protein 1	1.80575e-05	0.00018317	0.767917	23.8416	23.9864	24.0217	23.8375	23.8006	24.204	23.8821	23.8794	23.9385	24.0589	23.6946	24.4488	24.3448	24.3422	24.1666	24.5341	24.572	24.1013	24.4013	24.4088	24.1187	24.2958	24.3299	23.8783	1.80575e-05	0.00018317	0.767917	Q9ESW0	DNA damage-binding protein 1	Ddb1
Q63377	Atp1b3	Sodium/potassium-transporting ATPase subunit beta-3	3.5688e-07	1.55014e-05	0.68511	26.0603	26.1479	26.1009	25.999	26.2069	26.0595	26.2012	26.2372	25.9587	25.8183	26.0395	26.833	26.4656	26.4152	26.4679	27.0064	27.1012	26.4819	26.4969	26.6334	26.5199	26.6498	26.6026	26.3991	3.5688e-07	1.55014e-05	0.68511	Q63377	Sodium/potassium-transporting ATPase subunit beta-3	Atp1b3
Q9WUD2	Trpv2	Transient receptor potential cation channel subfamily V member 2	0.00500965	0.0126097	0.782413	23.0841	23.4487	24.0905	23.3027	23.5748	23.6281	23.7298	23.4448	23.3998	23.0247	23.4257	23.5735	24.1545	23.9032	23.8671	23.9987	24.1528	23.4713	23.6869	23.9803	23.9792	23.6525	23.9586	23.3141	0.00500965	0.0126097	0.782413	Q9WUD2	Transient receptor potential cation channel subfamily V member 2	Trpv2
P10719	Atp5b	ATP synthase subunit beta, mitochondrial	1.18581e-05	0.000133031	0.770679	31.9225	31.8202	32.2466	31.9002	31.7566	32.1082	31.915	31.9751	31.9694	31.9436	31.7811	32.3353	32.3806	32.5228	32.3617	32.4494	32.3266	32.0691	32.4767	32.403	32.0357	32.4007	32.3902	31.9518	1.18581e-05	0.000133031	0.770679	P10719	ATP synthase subunit beta, mitochondrial	Atp5b
Q6P0K8	Jup	Junction plakoglobin	0.0212817	0.0422146	0.775755	24.7965	24.6412	25.4184	24.5898	24.8693	25.3841	24.0641	24.6936	24.7528	24.6397	24.6543	25.1515	24.6517	24.5306	24.9652	25.5411	25.6153	24.6908	25.2264	25.3574	25.0992	25.1168	25.5066	25.3596	0.0212817	0.0422146	0.775755	Q6P0K8	Junction plakoglobin	Jup
Q32Q06	Ap1m1	AP-1 complex subunit mu-1	0.000411535	0.00174285	0.682445	24.5396	24.1638	23.7465	24.6469	24.1182	23.5894	24.5272	24.3974	24.5062	24.8664	24.3788	25.0859	25.1311	25.1754	24.5636	25.1066	25.1179	24.5582	24.8548	25.1148	24.5738	24.7376	24.7701	24.4892	0.000411535	0.00174285	0.682445	Q32Q06	AP-1 complex subunit mu-1	Ap1m1
Q5XIM7	Kars	Lysine--tRNA ligase	1.91008e-06	4.31424e-05	0.677074	24.0025	23.8186	23.2068	23.9614	23.669	23.3429	23.6693	23.8151	23.8066	24.0094	23.696	24.2777	24.3024	24.3559	24.1896	24.575	24.4389	24.0521	24.264	24.2309	24.2073	24.2116	24.6105	24.0498	1.91008e-06	4.31424e-05	0.677074	Q5XIM7	Lysine--tRNA ligase	Kars
Q68FU3	Etfb	Electron transfer flavoprotein subunit beta	6.20813e-06	8.34648e-05	0.753095	25.3709	25.461	25.6076	25.547	25.3855	25.5071	25.7103	25.4341	25.4552	25.3643	25.1832	25.8829	25.9168	25.9989	25.9588	26.0327	26.2421	25.62	25.9674	25.7212	25.7958	25.9118	25.6466	25.5633	6.20813e-06	8.34648e-05	0.753095	Q68FU3	Electron transfer flavoprotein subunit beta	Etfb
Q9EPH8	Pabpc1	Polyadenylate-binding protein 1	0.000120787	0.00066649	0.748127	25.3348	25.0702	25.1442	25.1611	24.8977	25.1543	25.4526	25.212	25.2837	25.5849	24.9877	25.9062	25.9715	25.8411	25.5177	25.8414	25.6737	25.1474	25.6176	25.6832	25.4554	25.5678	25.5941	25.3236	0.000120787	0.00066649	0.748127	Q9EPH8	Polyadenylate-binding protein 1	Pabpc1
Q6AXV4	Samm50	Sorting and assembly machinery component 50 homolog	5.99371e-07	2.11528e-05	0.732061	26.9285	26.5412	26.4536	26.7643	26.5375	26.6706	26.58	26.7804	26.771	26.7609	26.6181	27.1928	27.0734	27.2372	27.2019	27.399	27.3738	26.9075	27.1119	27.0134	26.9311	27.1268	27.2069	26.8265	5.99371e-07	2.11528e-05	0.732061	Q6AXV4	Sorting and assembly machinery component 50 homolog	Samm50
P13803	Etfa	Electron transfer flavoprotein subunit alpha, mitochondrial	2.23084e-05	0.000208787	0.745428	25.8405	25.5945	25.6105	25.7783	25.6491	25.361	25.6274	25.7629	25.8941	25.8025	25.6364	26.2287	26.1052	26.2914	25.9992	26.2351	26.3684	25.9214	26.039	26.5237	25.8398	25.8884	26.2232	25.7779	2.23084e-05	0.000208787	0.745428	P13803	Electron transfer flavoprotein subunit alpha, mitochondrial	Etfa
Q9Z2L0	Vdac1	Voltage-dependent anion-selective channel protein 1	1.47247e-06	3.66819e-05	0.759589	31.0749	31.082	31.4273	31.1493	31.055	31.3396	31.2238	31.274	31.0936	31.3204	31.0648	31.6514	31.7535	31.7981	31.4597	31.7928	31.5999	31.4513	31.6968	31.4832	31.4765	31.6362	31.605	31.2402	1.47247e-06	3.66819e-05	0.759589	Q9Z2L0	Voltage-dependent anion-selective channel protein 1	Vdac1
Q9R1Z0	Vdac3	Voltage-dependent anion-selective channel protein 3	1.02547e-06	3.15845e-05	0.75331	30.5046	30.4029	30.5279	30.4694	30.4209	30.3478	30.71	30.7174	30.5443	30.5791	30.4016	30.9537	31.0242	31.1045	30.9781	30.9675	31.102	30.9168	31.08	30.7233	30.6915	30.9599	30.9135	30.5467	1.02547e-06	3.15845e-05	0.75331	Q9R1Z0	Voltage-dependent anion-selective channel protein 3	Vdac3
Q923M1	Msra	Mitochondrial peptide methionine sulfoxide reductase	0.0023245	0.00681263	0.725899	23.3489	23.3562	NaN	23.7032	NaN	23.0339	NaN	23.3615	23.4235	23.3533	23.0738	23.8089	23.7192	23.9416	23.9523	24.1556	24.2206	23.3606	23.6821	23.7799	23.8428	24.0026	23.5267	23.3284	0.0023245	0.00681263	0.725899	Q923M1	Mitochondrial peptide methionine sulfoxide reductase	Msra
Q5XIM4	Atp5s	ATP synthase subunit s, mitochondrial	5.10003e-06	7.71379e-05	0.688495	23.235	22.926	22.8412	22.9459	23.1123	23.2815	22.5391	23.1137	23.0573	23.1292	22.9933	24.0864	23.5008	23.42	23.6638	23.614	23.7721	23.3111	23.7329	23.157	23.5112	23.5167	23.4953	23.4252	5.10003e-06	7.71379e-05	0.688495	Q5XIM4	ATP synthase subunit s, mitochondrial	Atp5s
Q5XI78	Ogdh	2-oxoglutarate dehydrogenase, mitochondrial	3.59342e-06	5.96789e-05	0.741929	27.4107	27.2002	27.3453	27.3772	27.0122	27.6216	27.1838	27.2837	27.3751	27.2515	27.2321	27.791	27.6162	27.7184	27.7269	27.9871	27.7895	27.5627	27.8773	27.8229	27.4118	27.7375	28.0055	27.4438	3.59342e-06	5.96789e-05	0.741929	Q5XI78	2-oxoglutarate dehydrogenase, mitochondrial	Ogdh
Q2PQA9	Kif5b	Kinesin-1 heavy chain	4.03995e-05	0.000306891	0.757062	24.2768	24.2651	24.5059	24.1493	24.2091	24.6426	24.3262	24.1661	24.1679	24.29	23.9539	24.7187	24.7819	24.768	24.7428	24.9534	24.6987	24.2985	24.5151	24.7982	24.6186	24.5145	24.929	24.3721	4.03995e-05	0.000306891	0.757062	Q2PQA9	Kinesin-1 heavy chain	Kif5b
Q99PF5	Khsrp	Far upstream element-binding protein 2	5.67821e-05	0.000381702	0.776291	23.6913	23.6556	23.6472	23.4931	23.8119	23.8469	23.8665	23.4898	23.6174	23.6857	23.5432	24.2436	24.1089	24.25	24.1166	24.1467	24.2456	23.6863	24.0356	24.0049	23.6464	24.2338	23.8655	23.8501	5.67821e-05	0.000381702	0.776291	Q99PF5	Far upstream element-binding protein 2	Khsrp
O08618	Prpsap2	Phosphoribosyl pyrophosphate synthase-associated protein 2	0.0030444	0.00841308	0.783442	23.6197	23.7211	23.5268	23.9546	23.6247	23.7295	24.2265	23.9267	23.9143	23.8066	23.4326	24.2445	24.5303	24.3997	23.8634	24.4089	24.2853	24.0266	23.8169	24.1824	24.3217	23.9682	24.0172	23.5377	0.0030444	0.00841308	0.783442	O08618	Phosphoribosyl pyrophosphate synthase-associated protein 2	Prpsap2
Q642G4	Pex14	Peroxisomal membrane protein PEX14	1.6905e-05	0.000174616	0.719388	23.5479	23.4316	23.8701	23.9529	23.5901	23.8629	23.8065	23.9025	23.6906	23.4098	23.654	24.28	24.4919	24.2613	24.1369	24.3679	24.6026	23.7882	24.1434	24.068	23.8905	24.1927	24.0651	24.0109	1.6905e-05	0.000174616	0.719388	Q642G4	Peroxisomal membrane protein PEX14	Pex14
Q63060	Gk	Glycerol kinase	2.09083e-06	4.48337e-05	0.730294	24.7159	24.6155	24.8688	24.7861	24.515	25.0032	24.8375	24.8942	24.5545	24.7249	24.6488	25.1772	25.1	25.3673	24.9525	25.5256	25.3761	25.1067	25.3563	25.1701	25.0592	25.2546	25.2673	24.8308	2.09083e-06	4.48337e-05	0.730294	Q63060	Glycerol kinase	Gk
Q5PQL7	Itm2c	Integral membrane protein 2C;CT-BRI3	0.00249583	0.00719038	0.765866	24.3446	24.2329	NaN	24.2421	24.2086	24.4259	24.468	24.3404	24.1632	24.4863	24.6514	24.8221	24.8241	24.7948	24.9299	24.6574	24.9813	24.3277	24.8905	24.7473	24.5026	24.7586	25.0172	24.3818	0.00249583	0.00719038	0.765866	Q5PQL7	Integral membrane protein 2C;CT-BRI3	Itm2c
P39069	Ak1	Adenylate kinase isoenzyme 1	8.43584e-05	0.000508552	0.738576	27.1619	27.222	27.3706	27.4633	27.1623	27.3277	27.4761	27.1457	27.2747	27.2478	26.8651	27.7394	28.1079	27.8669	27.5439	27.8077	27.7	27.2377	27.6802	27.9349	27.6954	27.7948	27.6123	27.1735	8.43584e-05	0.000508552	0.738576	P39069	Adenylate kinase isoenzyme 1	Ak1
O55173	Pdpk1	3-phosphoinositide-dependent protein kinase 1	2.07043e-05	0.000200418	0.749838	23.0022	23.0554	23.0601	23.3099	23.3388	23.2359	23.0529	23.3935	23.1248	23.1538	23.264	23.6246	23.6533	23.6908	23.5236	23.5906	23.4264	23.4953	23.7146	23.2792	23.6058	23.2961	24.1711	23.6815	2.07043e-05	0.000200418	0.749838	O55173	3-phosphoinositide-dependent protein kinase 1	Pdpk1
Q5EB81	Cyb5r1	NADH-cytochrome b5 reductase 1	0.000497677	0.00201209	0.745609	25.2871	25.1836	25.4931	25.0703	25.0516	25.7017	25.5931	25.1993	25.3686	25.1634	25.2332	25.55	25.8038	25.9892	25.6852	26.3098	25.9225	25.6165	26.0057	25.3348	25.8132	25.5666	25.5421	25.3194	0.000497677	0.00201209	0.745609	Q5EB81	NADH-cytochrome b5 reductase 1	Cyb5r1
P48037	Anxa6	Annexin A6	2.23882e-05	0.000207244	0.719218	25.326	25.2205	24.8514	25.1903	24.8389	25.2916	24.7111	25.0223	25.1492	25.2968	24.7818	25.8168	25.5893	25.6297	25.3151	25.4689	25.8076	25.1631	25.3555	25.6007	25.6112	25.7275	25.6214	25.2782	2.23882e-05	0.000207244	0.719218	P48037	Annexin A6	Anxa6
Q3KR51	Nsg2		0.00251566	0.00722294	0.76581	23.9519	NaN	NaN	NaN	NaN	NaN	24.3283	NaN	24.1497	24.4387	NaN	24.4413	NaN	24.429	NaN	24.9663	24.7532	24.7872	24.8755	24.69	24.4398	24.3805	24.8017	24.0585	0.00251566	0.00722294	0.76581	Q3KR51		Nsg2
P38659	Pdia4	Protein disulfide-isomerase A4	0.005151	0.0129271	0.714289	23.6489	23.5707	24.4149	23.5778	23.6113	22.909	23.3317	23.7702	23.4086	24.1362	23.6323	23.8687	24.0617	23.7342	23.8838	24.6117	24.5787	23.5672	24.2603	24.6552	23.7551	23.8881	24.399	24.3332	0.005151	0.0129271	0.714289	P38659	Protein disulfide-isomerase A4	Pdia4
Q3MIE4	Vat1	Synaptic vesicle membrane protein VAT-1 homolog	0.00016736	0.000846292	0.688307	24.6952	24.8823	25.306	24.6689	24.3455	25.0252	24.6948	24.462	24.4138	24.6823	24.1187	25.2582	25.7013	25.1051	25.1244	25.4031	25.1203	24.7947	25.132	25.5034	24.8723	25.3759	25.2493	24.9864	0.00016736	0.000846292	0.688307	Q3MIE4	Synaptic vesicle membrane protein VAT-1 homolog	Vat1
P62919	Rpl8	60S ribosomal protein L8	0.000813693	0.00294529	0.732694	25.9139	25.6074	25.7129	26.0295	26.2779	25.8353	26.2766	26.0559	26.5634	26.247	25.6054	26.5929	26.454	26.4791	26.578	26.5372	26.8722	25.988	26.1055	26.8126	26.208	26.6335	26.371	26.3493	0.000813693	0.00294529	0.732694	P62919	60S ribosomal protein L8	Rpl8
Q9Z2L9	Ndrg4	Protein NDRG4	9.06767e-05	0.000533355	0.770948	25.5783	25.8242	25.6247	25.6475	25.6931	25.5953	26.0387	25.7903	25.7456	25.6144	25.3179	26.0783	26.1651	26.1058	25.9057	26.1564	26.2646	25.6685	25.9875	26.2027	26.0823	26.0968	26.3203	25.673	9.06767e-05	0.000533355	0.770948	Q9Z2L9	Protein NDRG4	Ndrg4
O54861	Sort1	Sortilin	0.000621163	0.00240789	0.769388	25.205	24.8058	25.4842	25.0936	25.2162	25.2186	25.7541	25.1268	25.2476	25.3788	25.0427	25.7983	25.8126	25.6637	25.7587	25.6825	25.8557	25.4193	25.2841	25.6199	25.4316	25.5576	25.8667	25.2074	0.000621163	0.00240789	0.769388	O54861	Sortilin	Sort1
P61023	Chp1	Calcineurin B homologous protein 1	0.000899636	0.00318159	0.743427	23.9514	24.1158	23.7432	23.7059	24.1189	23.1982	23.6868	23.9805	23.8809	23.8535	24.1695	24.0648	24.3851	24.3	24.3283	24.6443	24.5762	23.8689	24.015	24.096	24.3956	24.3764	24.6964	23.9281	0.000899636	0.00318159	0.743427	P61023	Calcineurin B homologous protein 1	Chp1
P29266	Hibadh	3-hydroxyisobutyrate dehydrogenase, mitochondrial	0.000143764	0.000761051	0.727562	26.1626	26.0932	26.5346	26.2753	26.0789	25.8522	26.3288	26.1926	26.3152	26.2724	25.9058	26.8083	26.8569	26.6659	26.6398	26.7115	26.9651	26.3648	26.6305	26.5849	26.6171	26.6359	26.9663	25.8955	0.000143764	0.000761051	0.727562	P29266	3-hydroxyisobutyrate dehydrogenase, mitochondrial	Hibadh
P63102	Ywhaz	14-3-3 protein zeta/delta	0.00015315	0.000795817	0.756375	31.0622	30.9413	30.6726	31.1545	30.7981	30.9109	31.1314	30.9378	31.0343	31.1622	30.6764	31.2422	31.6265	31.3584	31.3725	31.5356	31.7219	31.01	31.3882	31.5691	30.97	31.3932	31.4412	30.9954	0.00015315	0.000795817	0.756375	P63102	14-3-3 protein zeta/delta	Ywhaz
P18886	Cpt2	Carnitine O-palmitoyltransferase 2, mitochondrial	0.000319291	0.00142712	0.698277	23.095	23.3856	23.5301	23.4596	23.1598	23.3246	23.9195	23.703	23.011	23.3873	23.5225	23.6317	24.2874	24.0516	23.7197	24.3056	24.3769	23.4862	23.9779	23.8325	23.7276	23.7417	24.3632	23.5495	0.000319291	0.00142712	0.698277	P18886	Carnitine O-palmitoyltransferase 2, mitochondrial	Cpt2
O70351	Hsd17b10	3-hydroxyacyl-CoA dehydrogenase type-2	1.42017e-07	1.1456e-05	0.751914	26.676	26.5268	26.6842	26.5872	26.4067	26.6684	26.6055	26.7272	26.5961	26.55	26.5412	27.0157	26.978	27.0412	27.1298	26.9909	27.0978	26.6918	27.0752	27.2306	26.9928	27.1246	27.0624	26.6806	1.42017e-07	1.1456e-05	0.751914	O70351	3-hydroxyacyl-CoA dehydrogenase type-2	Hsd17b10
Q561S0	Ndufa10	NADH dehydrogenase [ubiquinone] 1 alpha subcomplex subunit 10, mitochondrial	1.31957e-06	3.6054e-05	0.740245	29.0512	29.0549	29.2292	29.2713	28.9	29.1969	29.1525	29.1706	29.0269	29.1097	29.0588	29.5546	29.3559	29.7394	29.5284	29.8013	29.6385	29.4509	29.7258	29.5474	29.2818	29.5779	29.7392	29.1441	1.31957e-06	3.6054e-05	0.740245	Q561S0	NADH dehydrogenase [ubiquinone] 1 alpha subcomplex subunit 10, mitochondrial	Ndufa10
P62425	Rpl7a	60S ribosomal protein L7a	5.99851e-05	0.000393855	0.719402	25.758	25.2248	25.8076	25.9022	25.8326	25.8499	26.1393	26.0457	25.8212	26.4086	25.7142	26.6815	26.2775	26.597	26.2698	26.2768	26.104	26.3313	26.216	26.4642	26.1193	26.3521	26.2537	26.4656	5.99851e-05	0.000393855	0.719402	P62425	60S ribosomal protein L7a	Rpl7a
P0C1X8	Aak1	AP2-associated protein kinase 1	1.95e-05	0.000192052	0.741295	25.858	25.8068	25.9461	25.9752	25.7626	25.6819	26.1555	26.0034	25.9901	26.1688	26.0816	26.4729	26.6359	26.4449	26.3116	26.7144	26.6453	26.0309	26.3374	26.4617	26.1345	26.3019	26.4195	26.0299	1.95e-05	0.000192052	0.741295	P0C1X8	AP2-associated protein kinase 1	Aak1
P86252	Pura	Transcriptional activator protein Pur-alpha	0.00302214	0.00837889	0.7754	27.4631	27.1014	26.9557	27.0057	26.7502	27.0087	27.2051	27.1283	27.0767	27.4235	26.8868	27.6634	27.5201	27.7155	27.6271	27.7461	27.8164	26.9357	27.4087	27.7015	26.9406	27.3503	27.4864	27.047	0.00302214	0.00837889	0.7754	P86252	Transcriptional activator protein Pur-alpha	Pura
Q1AAU6	Asap1	Arf-GAP with SH3 domain, ANK repeat and PH domain-containing protein 1	0.00053974	0.00214629	0.734753	26.1108	26.0581	26.0667	26.117	25.7809	25.9822	26.3139	26.206	26.1493	26.5481	26.4034	26.4658	26.6186	26.5594	26.5603	27.0538	26.982	25.986	26.283	26.7391	26.5992	26.3591	27.0683	26.5582	0.00053974	0.00214629	0.734753	Q1AAU6	Arf-GAP with SH3 domain, ANK repeat and PH domain-containing protein 1	Asap1
Q5M7W5	Map4	Microtubule-associated protein 4	0.00255039	0.00731024	0.779632	25.3745	25.4027	25.8685	25.2958	25.4861	26.0274	25.5533	25.1612	25.2982	25.2925	25.2528	25.5469	26.1737	25.6027	25.7423	25.9305	26.1996	25.3028	25.8173	25.9134	25.7227	25.7955	26.0257	25.8201	0.00255039	0.00731024	0.779632	Q5M7W5	Microtubule-associated protein 4	Map4
Q5U2X7	Timm21	Mitochondrial import inner membrane translocase subunit Tim21	0.000269806	0.00126257	0.694586	23.2203	23.1871	23.3487	23.1919	23.3031	23.2676	23.0818	22.9226	23.3264	23.3024	22.2694	23.9283	23.6173	23.7146	23.4764	23.8648	24.0315	23.2557	23.4681	23.8196	23.6628	23.3291	24.0863	23.2603	0.000269806	0.00126257	0.694586	Q5U2X7	Mitochondrial import inner membrane translocase subunit Tim21	Timm21
Q8K4V4	Snx27	Sorting nexin-27	3.5796e-06	6.1251e-05	0.733362	23.1469	23.3664	23.3066	23.2471	23.2991	23.1022	23.341	23.2402	23.2198	23.4025	22.7953	23.8041	23.8913	23.7646	23.6896	23.9007	23.673	23.2431	23.7132	23.6596	23.6348	23.8126	23.4923	23.453	3.5796e-06	6.1251e-05	0.733362	Q8K4V4	Sorting nexin-27	Snx27
P19643	Maob	Amine oxidase [flavin-containing] B	7.17203e-06	8.93339e-05	0.727592	27.3057	26.9498	27.3198	27.1954	27.046	27.2695	27.3665	27.2346	27.1879	27.1773	27.0216	27.6121	27.7622	27.8111	27.7329	27.6369	28.0561	27.41	27.9518	27.5937	27.4235	27.7286	27.4722	27.2245	7.17203e-06	8.93339e-05	0.727592	P19643	Amine oxidase [flavin-containing] B	Maob
Q4V8B0	Oxr1	Oxidation resistance protein 1	0.000500437	0.00201363	0.708255	25.2365	25.2708	24.7612	25.5065	25.1565	24.834	25.3638	25.2119	25.3291	25.5625	25.2148	25.6777	26.1715	25.9621	25.5214	26.0304	26.3568	25.2668	25.4213	25.8513	25.5951	25.4993	25.7049	25.3036	0.000500437	0.00201363	0.708255	Q4V8B0	Oxidation resistance protein 1	Oxr1
G3V928	Lrp1	Prolow-density lipoprotein receptor-related protein 1	4.64646e-06	7.15555e-05	0.780316	24.7525	24.7992	25.0482	24.6642	24.7296	24.9834	24.9627	24.7601	24.7037	24.9204	24.7581	25.2296	25.3736	25.2706	25.1579	25.2375	25.4866	24.8819	25.131	25.2005	25.0931	25.0684	25.2558	24.9992	4.64646e-06	7.15555e-05	0.780316	G3V928	Prolow-density lipoprotein receptor-related protein 1	Lrp1
P24368	Ppib	Peptidyl-prolyl cis-trans isomerase B	8.39169e-08	8.8847e-06	0.750246	25.7798	25.7833	25.4959	25.4912	25.5877	25.6973	25.7369	25.7099	25.6678	25.7202	25.564	26.1465	26.2829	25.9695	26.1393	26.1387	26.1619	25.7272	25.969	26.2105	25.9639	25.9721	26.1362	26.1209	8.39169e-08	8.8847e-06	0.750246	P24368	Peptidyl-prolyl cis-trans isomerase B	Ppib
P37285	Klc1	Kinesin light chain 1	2.39274e-06	4.71314e-05	0.688016	23.8832	23.8899	23.577	23.9668	23.6421	23.1562	23.7903	24.0729	23.9269	23.9741	23.5833	24.3817	24.4315	24.3621	24.3749	24.3934	24.2954	23.9607	24.3215	24.5827	24.3042	24.1714	24.2531	24.1821	2.39274e-06	4.71314e-05	0.688016	P37285	Kinesin light chain 1	Klc1
P09215	Prkcd	Protein kinase C delta type;Protein kinase C delta type regulatory subunit;Protein kinase C delta type catalytic subunit	0.0017336	0.00532016	0.747837	23.9038	23.8727	23.7575	24.0403	23.6249	23.069	23.8449	24.0325	24.0949	24.251	24.1887	24.4801	24.5922	24.4793	24.1526	24.4934	24.4604	24.2293	24.3117	24.3187	24.0284	24.342	24.355	23.6468	0.0017336	0.00532016	0.747837	P09215	Protein kinase C delta type;Protein kinase C delta type regulatory subunit;Protein kinase C delta type catalytic subunit	Prkcd
O35264	Pafah1b2	Platelet-activating factor acetylhydrolase IB subunit beta	0.00247279	0.00713613	0.752312	25.9066	25.9793	26.2923	26.0338	25.434	26.4432	25.6786	25.6263	25.9792	25.9694	25.7649	26.5391	26.0389	26.1655	26.4072	26.9669	26.1957	26.2647	26.4298	26.4948	26.1404	26.4966	26.4107	25.7328	0.00247279	0.00713613	0.752312	O35264	Platelet-activating factor acetylhydrolase IB subunit beta	Pafah1b2
P36972	Aprt	Adenine phosphoribosyltransferase	0.000173388	0.00087157	0.749726	24.969	24.8217	25.0604	25.051	24.7733	25.2347	24.5286	24.8562	25.011	24.8041	24.5571	25.2904	25.6651	25.4713	25.4151	25.294	25.1543	24.7535	25.1698	25.4832	25.4543	25.2906	25.3635	25.022	0.000173388	0.00087157	0.749726	P36972	Adenine phosphoribosyltransferase	Aprt
P97700	Slc25a11	Mitochondrial 2-oxoglutarate/malate carrier protein	5.25059e-06	7.80219e-05	0.713903	28.6757	28.5231	28.536	28.7237	28.4334	28.4024	28.1818	28.6888	28.7138	28.7258	28.6133	29.2681	28.897	28.9971	29.2358	29.2588	28.7728	28.9336	29.2903	28.9966	29.128	29.2603	29.0501	28.5804	5.25059e-06	7.80219e-05	0.713903	P97700	Mitochondrial 2-oxoglutarate/malate carrier protein	Slc25a11
D4A631	Arfgef1	Brefeldin A-inhibited guanine nucleotide-exchange protein 1	0.00071103	0.00265891	0.712499	21.998	21.8741	22.0732	21.9604	21.9117	21.5643	21.7518	21.5498	22.1517	21.9139	21.552	22.5413	22.3587	22.137	22.5045	22.2928	22.6271	21.8644	22.1975	23.0792	21.8317	22.3481	22.6854	21.8818	0.00071103	0.00265891	0.712499	D4A631	Brefeldin A-inhibited guanine nucleotide-exchange protein 1	Arfgef1
P60905	Dnajc5	DnaJ homolog subfamily C member 5	0.00143777	0.00459544	0.685591	27.6141	27.8134	26.7169	28.0221	27.8398	26.76	27.5048	27.9217	27.7598	27.7752	28.1585	28.3239	28.2489	27.9701	28.334	28.436	28.5749	27.7883	28.1559	28.2115	28.0419	27.9451	28.3515	27.8359	0.00143777	0.00459544	0.685591	P60905	DnaJ homolog subfamily C member 5	Dnajc5
Q5U1Z2	Trappc3	Trafficking protein particle complex subunit 3	0.000220762	0.00105941	0.770125	24.5827	24.4666	24.4177	24.2941	24.3259	24.3426	24.5224	24.3584	24.5754	24.3981	24.2516	25.0523	25.1488	24.9366	24.9139	25.0474	24.9226	24.2043	24.6144	24.8343	24.7126	24.7742	24.6323	24.4653	0.000220762	0.00105941	0.770125	Q5U1Z2	Trafficking protein particle complex subunit 3	Trappc3
P55260	Anxa4	Annexin A4	0.0003875	0.00166605	0.752245	24.0174	24.0651	23.5373	24.0251	23.8113	23.8101	24.0794	24.1515	23.8514	24.2098	24.1725	24.5558	24.402	24.6791	24.0447	24.2853	24.6545	24.1195	24.4985	24.4613	24.7021	24.5245	24.2743	23.8198	0.0003875	0.00166605	0.752245	P55260	Annexin A4	Anxa4
P62628	Dynlrb1	Dynein light chain roadblock-type 1	0.0120249	0.0259163	0.770129	25.2453	25.6921	24.9731	25.2681	24.9988	25.0712	26.2421	25.4238	25.4726	25.3826	25.0233	25.9912	26.378	25.8925	25.9041	25.7997	25.827	25.1937	25.7027	25.6042	25.4712	25.6217	25.6267	25.3687	0.0120249	0.0259163	0.770129	P62628	Dynein light chain roadblock-type 1	Dynlrb1
B2GV87	Ptpre	Receptor-type tyrosine-protein phosphatase epsilon	0.013755	0.0289814	0.819439	23.6672	23.6067	24.0547	23.4759	23.938	23.9892	23.508	23.6761	23.5676	23.8515	23.8024	23.9882	24.1116	23.9734	24.1498	24.2161	24.3516	23.284	24.1765	24.1106	24.0578	23.8947	24.4336	23.6037	0.013755	0.0289814	0.819439	B2GV87	Receptor-type tyrosine-protein phosphatase epsilon	Ptpre
Q5U2Q7	Etf1	Eukaryotic peptide chain release factor subunit 1	7.05061e-05	0.000444005	0.713184	NaN	22.546	NaN	22.7573	22.829	NaN	22.8918	22.6822	NaN	22.653	22.7667	23.2559	23.0294	23.189	23.2334	23.0918	23.9152	22.8586	23.4763	23.1955	23.0716	23.1001	22.9878	23.4546	7.05061e-05	0.000444005	0.713184	Q5U2Q7	Eukaryotic peptide chain release factor subunit 1	Etf1
P62749	Hpcal1	Hippocalcin-like protein 1	0.00387616	0.0102919	0.71874	24.2831	24.675	23.4757	24.7006	24.6767	24.1435	24.5706	24.5148	24.4765	24.7496	23.9032	25.0821	24.6853	24.9682	24.1677	24.9457	24.3711	24.5422	25.1945	24.9077	25.2738	24.9589	25.0798	24.9443	0.00387616	0.0102919	0.71874	P62749	Hippocalcin-like protein 1	Hpcal1
Q9QXU8	Dync1li1	Cytoplasmic dynein 1 light intermediate chain 1	0.000439003	0.00183622	0.767731	24.7824	25.0281	24.8531	25.0057	24.8157	24.734	25.0764	24.8235	24.9461	24.8573	24.7398	25.3825	25.7304	25.3153	25.2817	25.1491	25.6092	24.9082	24.8959	25.5533	25.0158	25.439	25.2473	24.8484	0.000439003	0.00183622	0.767731	Q9QXU8	Cytoplasmic dynein 1 light intermediate chain 1	Dync1li1
O08679	Mark2	Serine/threonine-protein kinase MARK2	5.95004e-06	8.33006e-05	0.738226	25.6971	25.682	25.4255	25.5844	25.5957	25.3778	25.8554	25.6804	25.7633	25.7427	25.7718	26.1358	26.223	25.9463	26.1959	26.301	26.4609	25.6249	25.9771	26.093	26.0466	26.109	26.1559	25.9037	5.95004e-06	8.33006e-05	0.738226	O08679	Serine/threonine-protein kinase MARK2	Mark2
P19686	Gucy1a3	Guanylate cyclase soluble subunit alpha-3	2.00827e-05	0.000196648	0.694315	22.1525	22.2242	21.8937	21.8196	NaN	NaN	22.013	21.9399	22.0339	22.1116	21.6359	22.5967	22.4224	22.3119	22.3807	22.7903	22.7706	22.2333	22.4399	22.7151	22.4372	22.4902	22.8586	22.1417	2.00827e-05	0.000196648	0.694315	P19686	Guanylate cyclase soluble subunit alpha-3	Gucy1a3
Q6NYB7	Rab1A	Ras-related protein Rab-1A	0.000106687	0.000606469	0.729105	29.2569	29.0195	29.1631	29.0696	28.8614	28.6722	29.1855	29.1353	28.9105	29.0219	29.2832	29.4962	29.914	29.5431	29.2898	29.9456	29.8084	29.2202	29.3524	29.5994	29.3474	29.2562	29.7154	29.1217	0.000106687	0.000606469	0.729105	Q6NYB7	Ras-related protein Rab-1A	Rab1A
Q499N5	Acsf2	Acyl-CoA synthetase family member 2, mitochondrial	5.15527e-07	2.03093e-05	0.74495	25.0509	25.1488	25.0736	25.0893	24.9451	24.9137	24.9599	25.0269	24.9142	24.9021	24.4904	25.4799	25.3398	25.4666	25.311	25.3734	25.6084	25.1673	25.2018	25.3945	25.4653	25.4709	25.3864	25.2836	5.15527e-07	2.03093e-05	0.74495	Q499N5	Acyl-CoA synthetase family member 2, mitochondrial	Acsf2
Q9Z250	Lin7a	Protein lin-7 homolog A	3.99872e-05	0.000306508	0.731787	25.6917	26.3745	26.0071	26.0609	25.8371	26.0271	26.0446	25.9232	25.7896	26.1543	26.1683	26.5802	26.826	26.3189	26.3769	26.5246	26.9379	26.1422	26.2776	26.4534	26.2635	26.5547	26.4727	26.2206	3.99872e-05	0.000306508	0.731787	Q9Z250	Protein lin-7 homolog A	Lin7a
P85971	Pgls	6-phosphogluconolactonase	0.000177227	0.000885613	0.71251	23.1325	23.4078	23.3669	23.3198	23.5385	23.4248	22.6708	22.8485	23.2275	23.1504	22.476	23.8541	23.6603	23.8376	23.7207	23.6338	23.7236	23.4796	23.5028	23.6318	23.6533	23.8032	23.5292	23.175	0.000177227	0.000885613	0.71251	P85971	6-phosphogluconolactonase	Pgls
Q8VHK2	Caskin1	Caskin-1	5.31168e-05	0.000367265	0.737576	24.8085	24.591	25.0089	24.7932	24.71	24.5534	25.132	24.8819	24.8343	24.8657	24.8022	25.2341	25.5591	25.097	25.3085	25.5975	25.728	24.8253	25.2396	25.2111	25.0486	25.0977	25.2652	25.1111	5.31168e-05	0.000367265	0.737576	Q8VHK2	Caskin-1	Caskin1
P41499	Ptpn11	Tyrosine-protein phosphatase non-receptor type 11	0.000154257	0.000799119	0.782638	23.4675	23.5502	23.1646	23.8088	23.5055	23.7393	23.7005	23.5882	23.7683	23.5622	23.2	23.8672	23.8116	23.7477	23.9938	24.0186	24.1192	23.5495	23.7709	24.1047	24.0282	23.9883	23.9871	23.7658	0.000154257	0.000799119	0.782638	P41499	Tyrosine-protein phosphatase non-receptor type 11	Ptpn11
P29314	Rps9	40S ribosomal protein S9	5.00134e-05	0.000355978	0.736611	26.1214	25.9185	25.8344	26.053	25.5317	25.935	26.1018	25.9716	26.071	26.3573	25.8666	26.5855	26.6022	26.8091	26.2895	26.5514	26.3801	25.9071	26.534	26.4954	26.3179	26.3476	26.2365	26.3961	5.00134e-05	0.000355978	0.736611	P29314	40S ribosomal protein S9	Rps9
Q62825	Exoc3	Exocyst complex component 3	2.89277e-05	0.000245018	0.803149	23.5419	23.5031	23.3193	23.3445	23.7459	23.3864	23.6268	23.4052	23.4232	23.3608	23.3557	23.6898	23.9003	23.8703	23.8511	23.9895	23.8296	23.4459	23.8031	23.5289	23.8023	23.6182	23.8681	23.8385	2.89277e-05	0.000245018	0.803149	Q62825	Exocyst complex component 3	Exoc3
Q5M7A7	Cnrip1	CB1 cannabinoid receptor-interacting protein 1	0.000128303	0.000698859	0.787645	26.5127	26.3839	26.5385	26.3036	26.709	26.3414	26.4733	26.3747	26.3118	26.5525	26.3322	26.8218	26.9646	26.8076	26.7521	27.0384	27.0853	26.4049	26.7005	26.754	26.8433	26.7714	26.9063	26.3392	0.000128303	0.000698859	0.787645	Q5M7A7	CB1 cannabinoid receptor-interacting protein 1	Cnrip1
P13437	Acaa2	3-ketoacyl-CoA thiolase, mitochondrial	0.000205754	0.000993014	0.710714	25.0261	24.9454	24.2083	24.6706	24.6211	24.7374	24.5688	24.8756	24.8454	24.6197	24.3899	25.221	24.721	25.136	25.0936	25.0612	25.8246	25.0398	24.8329	25.5858	25.3677	25.2708	25.0398	25.0838	0.000205754	0.000993014	0.710714	P13437	3-ketoacyl-CoA thiolase, mitochondrial	Acaa2
Q505J9	Atad1	ATPase family AAA domain-containing protein 1	4.98233e-05	0.00035763	0.752274	25.33	25.1438	25.4652	25.1492	25.1109	25.632	25.1706	25.3871	25.4191	25.2171	25.3179	25.7408	25.6749	25.8667	25.728	25.8405	25.863	25.4262	25.8097	25.616	25.7072	25.9019	25.9811	25.1334	4.98233e-05	0.00035763	0.752274	Q505J9	ATPase family AAA domain-containing protein 1	Atad1
Q99M64	Pi4k2a	Phosphatidylinositol 4-kinase type 2-alpha	0.000348134	0.00152782	0.778689	23.2345	23.0106	23.5204	23.2911	23.0888	23.2657	23.5128	23.0279	23.2328	23.197	23.158	23.9152	23.6635	23.6421	23.7477	23.6608	23.274	23.1276	23.6546	23.9035	23.3203	23.6136	23.7238	23.4461	0.000348134	0.00152782	0.778689	Q99M64	Phosphatidylinositol 4-kinase type 2-alpha	Pi4k2a
Q9JHW1	Cpd	Carboxypeptidase D	0.000311885	0.00141265	0.770747	22.7247	22.6235	22.9145	22.5005	22.2247	22.5028	22.6354	22.6769	22.9546	23.0762	22.4431	23.1851	23.0356	23.1347	23.0556	23.3991	23.0549	22.9683	22.7303	23.17	23.092	22.8554	23.0498	22.7529	0.000311885	0.00141265	0.770747	Q9JHW1	Carboxypeptidase D	Cpd
Q6P6V0	Gpi	Glucose-6-phosphate isomerase	2.44455e-05	0.000219104	0.740457	28.0794	27.9276	27.6128	28.1774	27.7936	27.7943	27.6319	27.8866	27.8574	28.1639	27.7367	28.44	28.4541	28.3156	28.0444	28.3754	28.1562	28.1443	28.0844	28.5944	28.1745	28.2664	28.7274	28.2768	2.44455e-05	0.000219104	0.740457	Q6P6V0	Glucose-6-phosphate isomerase	Gpi
Q6AYK6	Cacybp	Calcyclin-binding protein	0.000325557	0.0014513	0.781964	25.1118	24.7617	24.592	24.7699	24.6578	24.5605	24.9932	24.6297	24.9566	25.0293	24.6405	25.2059	25.3651	25.3958	25.2053	25.4453	25.1712	24.6897	25.1806	25.0621	25.2012	24.9074	25.121	24.9475	0.000325557	0.0014513	0.781964	Q6AYK6	Calcyclin-binding protein	Cacybp
Q02356	Ampd2	AMP deaminase 2	0.0134014	0.0283775	0.787594	23.4955	23.9441	23.1721	23.2591	24.1484	24.5026	23.4017	23.736	23.5776	23.2418	23.5265	23.8912	24.2201	24.0376	23.812	23.9283	24.1731	23.5669	23.9443	23.9276	24.3113	23.9751	24.0485	23.9213	0.0134014	0.0283775	0.787594	Q02356	AMP deaminase 2	Ampd2
O35824	Dnaja2	DnaJ homolog subfamily A member 2	0.00523565	0.0130621	0.754425	24.3186	24.682	25.2735	24.6888	24.5953	23.9317	24.0473	24.5047	24.6482	24.3849	25.1941	25.0865	24.9149	24.8112	25.1788	25.2253	25.038	24.5784	24.9312	25.1825	24.8592	25.0124	25.2419	24.6338	0.00523565	0.0130621	0.754425	O35824	DnaJ homolog subfamily A member 2	Dnaja2
Q7TT47	Spg7	Paraplegin	5.89315e-06	8.31917e-05	0.73793	23.7018	23.2121	23.6416	23.3978	23.4951	23.8152	23.2549	23.5015	23.6465	23.6218	23.6056	24.0215	24.1974	24.0609	23.9314	24.1193	24.0252	23.9636	24.1	23.9533	23.919	24.0236	23.8831	23.467	5.89315e-06	8.31917e-05	0.73793	Q7TT47	Paraplegin	Spg7
Q63362	Ndufa5	NADH dehydrogenase [ubiquinone] 1 alpha subcomplex subunit 5	5.60161e-05	0.000378053	0.721989	27.945	27.9834	28.0231	27.7916	27.813	28.3605	27.6442	27.8032	28.1756	27.9708	27.8326	28.7164	28.2645	28.6861	28.5022	28.5162	27.9468	28.3118	28.7758	28.2353	28.3567	28.6082	28.3598	28.0531	5.60161e-05	0.000378053	0.721989	Q63362	NADH dehydrogenase [ubiquinone] 1 alpha subcomplex subunit 5	Ndufa5
P12007	Ivd	Isovaleryl-CoA dehydrogenase, mitochondrial	0.000129381	0.000702474	0.740408	24.8837	24.9336	25.4693	25.2059	25.2757	25.6577	24.9911	25.2868	24.9634	25.2447	25.1808	25.7691	25.6662	25.6744	25.6201	25.1882	25.92	25.5431	25.793	25.3836	26.0022	25.4843	25.5931	25.4728	0.000129381	0.000702474	0.740408	P12007	Isovaleryl-CoA dehydrogenase, mitochondrial	Ivd
Q5XIH7	Phb2	Prohibitin-2	0.000284765	0.00132525	0.772003	28.4974	28.535	28.7408	28.586	28.3955	29.0453	28.6476	28.8175	28.73	28.6414	28.5383	28.9635	29.1339	29.313	29.0913	29.2658	28.8987	28.671	29.3284	29.0549	29.0503	28.974	29.0789	28.5088	0.000284765	0.00132525	0.772003	Q5XIH7	Prohibitin-2	Phb2
Q63617	Hyou1	Hypoxia up-regulated protein 1	2.05056e-06	4.4534e-05	0.740966	25.4291	25.3257	25.2438	25.5072	25.2207	24.9613	25.3852	25.5024	25.614	25.4985	25.3679	25.6535	25.9764	25.8728	25.8939	25.9914	25.8943	25.5875	25.7101	26.014	25.7871	25.5783	25.7967	25.66	2.05056e-06	4.4534e-05	0.740966	Q63617	Hypoxia up-regulated protein 1	Hyou1
Q9ESH6	Glrx	Glutaredoxin-1	0.00245757	0.00710432	0.71485	23.5871	23.5531	NaN	23.5844	23.2372	NaN	23.3217	23.6799	23.3488	23.5551	23.3671	23.9625	23.4274	23.9781	24.175	23.9781	24.4613	23.709	24.2443	23.8098	23.85	24.4248	23.8051	23.5867	0.00245757	0.00710432	0.71485	Q9ESH6	Glutaredoxin-1	Glrx
O35832	Cdk18	Cyclin-dependent kinase 18	0.00705656	0.016742	0.760809	24.5868	24.2613	24.7933	24.0161	24.5381	24.7493	24.515	24.2611	24.0308	24.4239	24.172	24.1926	25.3953	24.643	25.0316	24.6913	25.2	24.3408	24.8713	24.833	24.9803	24.5023	25.1673	24.4165	0.00705656	0.016742	0.760809	O35832	Cyclin-dependent kinase 18	Cdk18
Q99MS0	Sec14l2	SEC14-like protein 2	0.0024306	0.00705042	0.790425	24.7063	24.5267	24.5383	24.9088	24.4347	24.6308	24.7948	24.67	24.6912	25.0418	24.8232	25.006	25.4872	25.1	24.5485	25.2167	25.3244	24.748	25.1081	25.395	24.7248	24.9525	25.1948	24.7836	0.0024306	0.00705042	0.790425	Q99MS0	SEC14-like protein 2	Sec14l2
P24587	Akap5	A-kinase anchor protein 5	0.00114841	0.00383711	0.735782	24.1143	24.1695	24.0149	24.1567	23.9156	23.5973	24.0171	23.9829	24.2429	24.0629	24.0964	24.4715	25.0326	24.4958	24.4383	24.7284	24.8977	23.9538	24.4183	24.87	24.2689	24.1748	24.6063	23.8359	0.00114841	0.00383711	0.735782	P24587	A-kinase anchor protein 5	Akap5
Q63560	Map6	Microtubule-associated protein 6	0.00681944	0.0162706	0.806809	27.296	27.4066	27.5094	27.3525	27.5461	27.4091	27.9662	27.6699	27.4387	27.3567	27.7379	27.877	28.1619	27.7397	28.1589	28.0731	28.283	27.3878	27.66	27.8469	27.3885	27.5331	27.86	27.7797	0.00681944	0.0162706	0.806809	Q63560	Microtubule-associated protein 6	Map6
Q9P290	Slc22a17	Solute carrier family 22 member 17	0.0246247	0.047728	0.763357	22.8744	23.0482	22.7803	23.2115	23.0359	22.9107	23.1475	23.2775	23.6131	23.2637	NaN	NaN	NaN	NaN	NaN	NaN	23.4244	NaN	NaN	NaN	NaN	NaN	NaN	23.5873	0.0246247	0.047728	0.763357	Q9P290	Solute carrier family 22 member 17	Slc22a17
B3GNI6	2011-09-01	Septin-11	0.000318033	0.00142526	0.813021	27.8207	27.7836	28.0073	27.7813	27.9765	27.629	28.2144	27.9807	27.8062	27.7925	27.9579	28.3304	28.2281	28.0235	28.278	28.3571	28.4622	27.8594	28.04	28.1616	27.9162	28.2406	28.3411	28.1669	0.000318033	0.00142526	0.813021	B3GNI6	Septin-11	2011-09-01
Q63754	Sncb	Beta-synuclein	0.00416885	0.0108814	0.754251	28.2917	28.2063	28.6611	28.9591	28.287	28.7078	28.777	28.521	28.5792	28.4277	28.2214	29.1574	29.3109	29.0908	28.6768	29.201	29.2493	28.2957	28.924	29.3026	28.928	28.8056	28.7587	28.2533	0.00416885	0.0108814	0.754251	Q63754	Beta-synuclein	Sncb
D4A7N1	Chchd6	MICOS complex subunit Mic25	0.00413783	0.0108338	0.812914	26.4915	26.3407	26.9757	26.4598	26.2536	27.1179	26.5966	26.6569	26.5297	26.4261	26.3136	26.8982	26.5286	27.0003	27.0056	27.0303	27.098	26.7443	26.8234	26.5888	26.6225	27.0107	26.9438	26.8727	0.00413783	0.0108338	0.812914	D4A7N1	MICOS complex subunit Mic25	Chchd6
O88407	Faim2	Protein lifeguard 2	0.0131151	0.0278408	0.754738	23.9283	23.8991	23.3754	24.3014	24.4581	23.0137	23.8617	24.3516	23.8268	24.4348	24.4986	24.4498	24.2807	24.2337	24.3045	24.5131	24.6253	24.0008	24.3349	24.6996	24.1616	24.2306	24.8513	24.5318	0.0131151	0.0278408	0.754738	O88407	Protein lifeguard 2	Faim2
Q62829	Pak3	Serine/threonine-protein kinase PAK 3	0.00171753	0.00530931	0.778558	23.1273	23.1542	23.6242	23.2372	23.089	22.9188	23.3242	23.1516	23.1241	22.84	22.6375	23.7741	23.6482	23.6181	23.4574	23.5333	23.5859	23.038	23.7225	23.4233	23.5776	23.5127	23.2126	23.0423	0.00171753	0.00530931	0.778558	Q62829	Serine/threonine-protein kinase PAK 3	Pak3
P46844	Blvra	Biliverdin reductase A	0.0153935	0.0318784	0.808304	23.3503	23.5326	23.8031	23.3691	23.4712	23.0778	23.289	23.0419	23.5235	23.284	22.8133	24.0477	23.8301	23.655	23.761	23.5398	23.1197	23.2926	23.8059	23.7563	23.9288	23.56	23.7858	23.111	0.0153935	0.0318784	0.808304	P46844	Biliverdin reductase A	Blvra
Q8R1R5	Cd99l2	CD99 antigen-like protein 2	0.00196267	0.00592648	0.701158	24.3139	24.4235	NaN	24.6034	24.3013	NaN	24.1388	24.4191	24.278	23.7711	24.6004	24.9946	24.6433	24.5055	25.3058	24.9733	25.5738	24.6042	24.7662	24.673	24.497	24.6199	24.7189	24.8989	0.00196267	0.00592648	0.701158	Q8R1R5	CD99 antigen-like protein 2	Cd99l2
O35567	Atic	Bifunctional purine biosynthesis protein PURH;Phosphoribosylaminoimidazolecarboxamide formyltransferase;IMP cyclohydrolase	2.01449e-05	0.000196123	0.740453	24.4909	24.4696	24.2881	24.2987	24.2759	24.5161	24.6846	24.3155	24.4085	24.4833	24.0766	25.0512	25.1832	24.882	24.6543	25.0353	24.9911	24.377	24.7978	24.9224	24.8126	24.6555	24.7746	24.5898	2.01449e-05	0.000196123	0.740453	O35567	Bifunctional purine biosynthesis protein PURH;Phosphoribosylaminoimidazolecarboxamide formyltransferase;IMP cyclohydrolase	Atic
O08838	Amph	Amphiphysin	0.000824936	0.00297962	0.780697	26.8335	26.8151	26.9644	27.0416	26.9371	26.644	27.1497	26.8261	26.9248	27.0685	26.7318	27.4338	27.5333	27.1962	27.4037	27.4574	27.6623	26.7767	27.3289	27.4174	26.913	27.204	27.2101	26.8496	0.000824936	0.00297962	0.780697	O08838	Amphiphysin	Amph
Q5RJY4	Dhrs7b	Dehydrogenase/reductase SDR family member 7B	0.000493468	0.00200464	0.784503	24.0878	23.4977	23.3361	23.5967	23.474	23.5882	23.6424	23.7378	23.6246	23.5899	23.7238	24.005	24.2251	24.1701	23.8865	24.3885	24.1684	23.6479	23.8826	23.9995	23.7181	23.9292	24.0216	23.6628	0.000493468	0.00200464	0.784503	Q5RJY4	Dehydrogenase/reductase SDR family member 7B	Dhrs7b
P07153	Rpn1	Dolichyl-diphosphooligosaccharide--protein glycosyltransferase subunit 1	5.04712e-05	0.000357733	0.76288	25.6414	25.5689	25.8194	25.6326	25.346	25.6181	25.7596	25.5107	25.6758	25.8021	25.6971	26.2349	26.3072	26.2104	26.044	26.3207	26.0212	25.7486	25.9218	26.183	25.9096	26.0917	25.8739	25.5666	5.04712e-05	0.000357733	0.76288	P07153	Dolichyl-diphosphooligosaccharide--protein glycosyltransferase subunit 1	Rpn1
P05708	Hk1	Hexokinase-1	3.50794e-06	6.06372e-05	0.757198	29.9033	29.7341	29.9246	29.9503	29.6722	30.0665	29.8159	30.0402	29.9669	29.8703	29.7278	30.3037	30.2498	30.3745	30.3783	30.445	30.0318	30.1544	30.5758	30.2409	30.1661	30.3985	30.4138	29.9144	3.50794e-06	6.06372e-05	0.757198	P05708	Hexokinase-1	Hk1
P62246	Rps15a	40S ribosomal protein S15a	0.00043418	0.00182506	0.725607	26.129	26.1942	25.6699	26.297	25.7346	25.4961	26.0478	25.9925	26.1723	26.3539	25.9852	26.4452	26.8961	26.5058	26.4465	26.7468	26.1673	26.1534	26.3607	26.8083	26.0437	26.2155	26.7402	26.5718	0.00043418	0.00182506	0.725607	P62246	40S ribosomal protein S15a	Rps15a
Q63065	Pdk1	[Pyruvate dehydrogenase (acetyl-transferring)] kinase isozyme 1, mitochondrial	0.0013455	0.00437482	0.777427	24.6562	24.5088	24.443	24.5649	24.1575	25.1404	24.4368	24.7532	24.4516	24.7395	24.5805	25.0894	25.1332	25.0822	25.1503	25.1209	24.8805	24.5971	24.9602	25.3257	24.6317	24.8124	24.9628	24.5774	0.0013455	0.00437482	0.777427	Q63065	[Pyruvate dehydrogenase (acetyl-transferring)] kinase isozyme 1, mitochondrial	Pdk1
P26431	Slc9a1	Sodium/hydrogen exchanger 1	4.57968e-05	0.000337303	0.742246	23.7966	23.7575	24.0897	23.8756	23.6489	23.5442	23.8081	23.7104	23.6428	23.2371	23.6941	24.1841	24.1081	24.0976	24.3941	24.4736	24.3453	23.8584	24.2813	24.1017	24.0146	24.0489	24.1532	23.7536	4.57968e-05	0.000337303	0.742246	P26431	Sodium/hydrogen exchanger 1	Slc9a1
P20236	Gabra3	Gamma-aminobutyric acid receptor subunit alpha-3	0.00487421	0.0123054	0.77354	23.6597	23.6402	24.0695	23.3859	23.6639	23.8725	24.0057	23.6654	23.7378	23.3691	23.4841	24.0616	24.0894	23.8851	24.0346	24.3885	24.6357	23.5429	23.8182	24.1189	24.2311	24.0495	24.4222	23.4654	0.00487421	0.0123054	0.77354	P20236	Gamma-aminobutyric acid receptor subunit alpha-3	Gabra3
B2GV24	Ufl1	E3 UFM1-protein ligase 1	0.00126045	0.00412999	0.766816	22.5522	22.3967	NaN	22.5552	22.7528	22.4169	22.209	22.6669	22.6885	23.0663	22.7574	22.8811	22.5334	23.3839	23.2647	22.6935	23.3725	22.8151	23.0082	23.0637	23.0786	23.2743	22.9465	22.5446	0.00126045	0.00412999	0.766816	B2GV24	E3 UFM1-protein ligase 1	Ufl1
Q6QIX3	Slc30a3	Zinc transporter 3	5.51451e-05	0.000375164	0.739107	26.2743	26.1216	26.4153	26.3987	26.3057	26.029	26.3674	26.1945	26.3358	26.3713	26.2951	26.7027	26.8628	26.7019	26.7461	26.9692	27.2116	26.2541	26.6348	26.85	26.368	26.5112	27.0095	26.5219	5.51451e-05	0.000375164	0.739107	Q6QIX3	Zinc transporter 3	Slc30a3
P32736	Opcml	Opioid-binding protein/cell adhesion molecule	0.0076087	0.0177781	0.82782	27.3572	27.3806	27.9365	27.2559	27.5068	27.6294	27.3745	27.3603	27.3347	27.1813	27.5462	27.771	27.8313	27.2204	27.8632	28.0616	28.084	27.4339	27.7714	27.5728	27.5635	27.6808	27.8442	27.5935	0.0076087	0.0177781	0.82782	P32736	Opioid-binding protein/cell adhesion molecule	Opcml
Q62881	Nol3	Nucleolar protein 3	2.54463e-05	0.000225686	0.745363	22.1328	22.2005	22.3604	22.2771	22.494	22.3748	NaN	22.3469	22.1917	22.3604	21.8984	22.6325	22.5692	22.7669	22.8372	22.723	22.5008	22.7065	22.3956	22.8159	22.7015	22.7986	22.9366	22.5556	2.54463e-05	0.000225686	0.745363	Q62881	Nucleolar protein 3	Nol3
Q63450	Camk1	Calcium/calmodulin-dependent protein kinase type 1	0.0208637	0.0415801	0.723902	23.6086	24.4979	23.1053	23.721	22.8486	23.022	24.14	22.3567	23.7049	23.9263	23.4458	23.9755	24.1449	24.1938	23.7712	24.002	23.49	23.8858	24.0019	24.2554	24.1346	23.6381	24.2882	23.6331	0.0208637	0.0415801	0.723902	Q63450	Calcium/calmodulin-dependent protein kinase type 1	Camk1
Q9QZA2	Pdcd6ip	Programmed cell death 6-interacting protein	0.000288061	0.00133326	0.80032	24.4632	24.5666	24.6814	24.5925	24.4569	24.8509	24.7833	24.5264	24.4788	24.544	24.2217	24.9402	25.137	24.8474	25.0479	24.998	24.8197	24.4864	24.977	24.9168	24.9364	24.8319	25.0112	24.5144	0.000288061	0.00133326	0.80032	Q9QZA2	Programmed cell death 6-interacting protein	Pdcd6ip
Q9WVI4	Gucy1a2	Guanylate cyclase soluble subunit alpha-2	0.00078564	0.00287446	0.784513	22.9677	22.7838	23.3978	22.8363	23.1241	23.2089	23.0691	23.0555	23.1375	22.8901	23.0885	23.2182	23.4815	22.9144	23.6148	23.6861	23.7215	22.987	23.4859	23.3835	23.2754	23.4606	23.6143	23.3695	0.00078564	0.00287446	0.784513	Q9WVI4	Guanylate cyclase soluble subunit alpha-2	Gucy1a2
C0HL12			0.00914674	0.0206594	0.783259	23.109	23.5141	23.6984	23.0192	23.2304	23.4437	22.7417	23.5153	23.2484	22.8664	23.343	23.3171	23.7819	23.2397	23.4963	23.7492	24.2514	23.104	23.4794	23.3806	23.6371	23.7602	23.7469	23.8638	0.00914674	0.0206594	0.783259	C0HL12
Q5RJR8	Lrrc59	Leucine-rich repeat-containing protein 59	0.000752885	0.00277862	0.772554	25.3115	25.0177	25.4665	25.3641	25.0684	25.4735	25.5402	25.3129	25.1862	25.4001	25.292	25.7666	26.1356	25.7069	25.3849	25.8337	25.7008	25.3516	25.585	26.0104	25.4792	25.692	26.0222	25.2282	0.000752885	0.00277862	0.772554	Q5RJR8	Leucine-rich repeat-containing protein 59	Lrrc59
P36876	Ppp2r2a	Serine/threonine-protein phosphatase 2A 55 kDa regulatory subunit B alpha isoform	0.000559295	0.00221366	0.793346	24.8293	24.7585	25.0077	25.1765	24.7886	25.1709	25.1876	24.9162	24.9548	24.8243	24.7305	25.0728	25.6316	25.304	25.2886	25.382	25.1391	24.9476	25.3572	25.4661	25.3478	25.5507	25.2094	24.8706	0.000559295	0.00221366	0.793346	P36876	Serine/threonine-protein phosphatase 2A 55 kDa regulatory subunit B alpha isoform	Ppp2r2a
P10888	Cox4i1	Cytochrome c oxidase subunit 4 isoform 1, mitochondrial	4.59681e-07	1.89927e-05	0.774574	30.1213	29.9828	29.9457	30.0392	29.8344	30.0146	29.9181	30.1257	30.2946	30.1897	29.8505	30.2319	30.5143	30.6195	30.3488	30.4014	30.4909	30.4502	30.4682	30.2469	30.3548	30.4112	30.261	30.3659	4.59681e-07	1.89927e-05	0.774574	P10888	Cytochrome c oxidase subunit 4 isoform 1, mitochondrial	Cox4i1
P97536	Cand1	Cullin-associated NEDD8-dissociated protein 1	6.962e-06	8.73602e-05	0.755842	25.7431	25.7719	25.5403	25.8345	25.5707	25.42	25.7871	25.7082	25.9017	25.7809	25.4625	26.1211	26.1298	26.0316	26.0241	26.3645	26.1908	25.7607	26.1573	26.2007	26.1557	25.9839	26.2555	25.7626	6.962e-06	8.73602e-05	0.755842	P97536	Cullin-associated NEDD8-dissociated protein 1	Cand1
O35831	Cdk17	Cyclin-dependent kinase 17	0.00048105	0.00196836	0.808306	22.5131	22.3014	22.3924	22.0941	22.3392	22.474	22.2782	22.3793	22.1665	22.1287	22.1575	22.6866	22.5134	22.542	22.757	22.8391	22.893	22.2305	22.3835	22.6963	22.744	22.5046	22.7398	22.2722	0.00048105	0.00196836	0.808306	O35831	Cyclin-dependent kinase 17	Cdk17
Q920J4	Txnl1	Thioredoxin-like protein 1	3.29691e-06	5.87891e-05	0.785466	25.7128	25.5048	25.4384	25.5788	25.4457	25.6417	25.8686	25.4735	25.5445	25.6282	25.4064	25.8989	25.8667	25.9659	25.9445	25.9292	26.1617	25.7295	25.8929	25.6532	25.9562	25.8176	26.1178	25.9734	3.29691e-06	5.87891e-05	0.785466	Q920J4	Thioredoxin-like protein 1	Txnl1
P63086	Mapk1	Mitogen-activated protein kinase 1	0.000310644	0.00141081	0.805118	26.8533	27.0132	27.085	26.8584	26.7664	27.1874	27.1623	26.9079	26.8595	26.8947	26.7922	27.3423	27.5875	27.3009	27.1323	27.4723	27.4492	26.7976	27.2314	27.2794	27.2393	27.1528	27.3074	27.0407	0.000310644	0.00141081	0.805118	P63086	Mitogen-activated protein kinase 1	Mapk1
P17425	Hmgcs1	Hydroxymethylglutaryl-CoA synthase, cytoplasmic	0.00222083	0.00654276	0.736409	23.4464	23.4209	22.9469	23.0147	22.8454	23.1092	23.4596	NaN	23.4779	23.403	22.8668	NaN	NaN	NaN	NaN	NaN	NaN	NaN	NaN	NaN	NaN	NaN	NaN	23.6405	0.00222083	0.00654276	0.736409	P17425	Hydroxymethylglutaryl-CoA synthase, cytoplasmic	Hmgcs1
P11884	Aldh2	Aldehyde dehydrogenase, mitochondrial	3.82692e-05	0.000297376	0.705607	25.7465	25.8497	25.754	25.6989	25.6578	25.9402	25.7018	25.7911	25.5296	25.614	25.3091	26.2651	26.2085	26.466	26.0341	26.078	26.8175	25.7288	26.0835	26.0137	26.4801	26.3554	26.0847	25.8976	3.82692e-05	0.000297376	0.705607	P11884	Aldehyde dehydrogenase, mitochondrial	Aldh2
P32551	Uqcrc2	Cytochrome b-c1 complex subunit 2, mitochondrial	2.38356e-06	4.7503e-05	0.757885	29.7326	29.5429	29.7906	29.7421	29.3756	29.8324	29.7539	29.6508	29.7198	29.6648	29.5825	30.1831	30.1024	30.2334	30.1599	30.3149	30.1564	29.8755	30.126	30.0873	29.8637	30.0784	30.075	29.6746	2.38356e-06	4.7503e-05	0.757885	P32551	Cytochrome b-c1 complex subunit 2, mitochondrial	Uqcrc2
Q6P6R2	Dld	Dihydrolipoyl dehydrogenase, mitochondrial	6.85988e-06	8.93895e-05	0.773608	29.2735	29.0093	29.1296	29.1895	28.9591	29.0642	28.9935	29.1942	29.2531	29.0718	29.1502	29.601	29.5043	29.5725	29.5243	29.5119	29.7838	29.348	29.6145	29.5007	29.2493	29.4511	29.6235	29.0515	6.85988e-06	8.93895e-05	0.773608	Q6P6R2	Dihydrolipoyl dehydrogenase, mitochondrial	Dld
Q5I0C3	Mccc1	Methylcrotonoyl-CoA carboxylase subunit alpha, mitochondrial	0.000778233	0.00285352	0.80544	24.4524	24.4144	24.57	24.5376	24.2675	24.7606	24.6219	24.45	24.6215	24.3564	24.3742	24.9383	24.9653	24.8342	24.8503	24.8417	25.3392	24.4939	24.6529	24.7163	24.674	24.9803	24.7274	24.4573	0.000778233	0.00285352	0.80544	Q5I0C3	Methylcrotonoyl-CoA carboxylase subunit alpha, mitochondrial	Mccc1
Q5EGY4	Ykt6	Synaptobrevin homolog YKT6	0.000327504	0.00145615	0.788874	24.8188	24.6424	24.8609	24.8536	24.6235	24.8271	24.9684	24.6873	24.8	24.9789	24.9166	25.3187	24.7352	25.1094	25.2892	25.3475	25.4559	24.7391	25.1794	25.2028	25.215	25.2085	25.4179	24.8389	0.000327504	0.00145615	0.788874	Q5EGY4	Synaptobrevin homolog YKT6	Ykt6
P12785	Fasn	Fatty acid synthase;[Acyl-carrier-protein] S-acetyltransferase;[Acyl-carrier-protein] S-malonyltransferase;3-oxoacyl-[acyl-carrier-protein] synthase;3-oxoacyl-[acyl-carrier-protein] reductase;3-hydroxyacyl-[acyl-carrier-protein] dehydratase;Enoyl-[acyl-carrier-protein] reductase;Oleoyl-[acyl-carrier-protein] hydrolase	7.49944e-06	9.27303e-05	0.776389	25.1931	25.0419	24.9893	25.164	24.8458	25.0801	25.1885	24.958	25.042	25.1343	24.7369	25.5151	25.5485	25.476	25.4582	25.6359	25.3702	25.0556	25.4043	25.5162	25.4223	25.2752	25.3448	25.1665	7.49944e-06	9.27303e-05	0.776389	P12785	Fatty acid synthase;[Acyl-carrier-protein] S-acetyltransferase;[Acyl-carrier-protein] S-malonyltransferase;3-oxoacyl-[acyl-carrier-protein] synthase;3-oxoacyl-[acyl-carrier-protein] reductase;3-hydroxyacyl-[acyl-carrier-protein] dehydratase;Enoyl-[acyl-carrier-protein] reductase;Oleoyl-[acyl-carrier-protein] hydrolase	Fasn
P49187	Mapk10	Mitogen-activated protein kinase 10	4.07398e-05	0.000306725	0.73486	24.8395	24.6254	24.7894	24.7956	24.7371	24.3732	24.5135	24.5929	24.8036	24.8906	24.9368	25.1056	25.1684	25.1451	24.7191	25.3032	25.2504	24.8761	25.3913	25.2727	24.8872	25.0134	25.5627	25.4163	4.07398e-05	0.000306725	0.73486	P49187	Mitogen-activated protein kinase 10	Mapk10
B0LPN4	Ryr2	Ryanodine receptor 2	0.00141988	0.00454684	0.80336	23.7735	23.6806	23.9106	23.7387	23.9173	23.7409	23.8335	23.7948	23.7919	23.7214	23.9883	23.7766	24.3732	23.9381	24.2118	24.5016	24.3891	23.703	23.965	24.352	24.0333	24.1701	24.4078	23.793	0.00141988	0.00454684	0.80336	B0LPN4	Ryanodine receptor 2	Ryr2
Q7TSA0	Rhot2	Mitochondrial Rho GTPase 2	3.47071e-05	0.000277329	0.717816	25.0562	24.9518	24.7957	24.7879	24.6639	25.0036	24.9184	25.1172	25.0848	24.9566	24.6438	25.2576	25.508	25.1071	25.7027	25.762	25.7513	25.0132	25.6164	25.3162	25.2321	25.3289	25.412	25.005	3.47071e-05	0.000277329	0.717816	Q7TSA0	Mitochondrial Rho GTPase 2	Rhot2
Q8VI04	Asrgl1	Isoaspartyl peptidase/L-asparaginase;Isoaspartyl peptidase/L-asparaginase alpha chain;Isoaspartyl peptidase/L-asparaginase beta chain	0.000265752	0.00124705	0.801209	25.5764	25.5587	25.2519	25.617	25.3995	25.5372	25.4405	25.328	25.4759	25.4478	25.0677	25.9148	25.8728	25.7104	25.9516	25.8655	25.6167	25.5173	25.7197	25.9189	25.6683	25.8248	25.8592	25.272	0.000265752	0.00124705	0.801209	Q8VI04	Isoaspartyl peptidase/L-asparaginase;Isoaspartyl peptidase/L-asparaginase alpha chain;Isoaspartyl peptidase/L-asparaginase beta chain	Asrgl1
Q66H15	Rmdn3	Regulator of microtubule dynamics protein 3	0.0170743	0.034848	0.689593	25.4253	24.3395	24.8729	24.0604	24.5338	25.0598	24.7682	24.7373	24.5974	23.799	24.6975	25.3021	26.0508	25.3167	24.8375	25.0744	25.1447	24.7033	25.058	25.1889	24.6607	25.0229	26.4036	24.3508	0.0170743	0.034848	0.689593	Q66H15	Regulator of microtubule dynamics protein 3	Rmdn3
Q9JK00	Scn3b	Sodium channel subunit beta-3	0.00069486	0.00262159	0.730501	23.3546	23.5352	NaN	22.661	22.873	NaN	NaN	23.4604	23.1409	NaN	23.6398	23.8064	23.56	22.9313	23.9001	23.916	23.6077	23.7314	23.8887	23.5955	23.7501	23.6017	23.9767	23.7159	0.00069486	0.00262159	0.730501	Q9JK00	Sodium channel subunit beta-3	Scn3b
P01830	Thy1	Thy-1 membrane glycoprotein	0.0164665	0.0338113	0.816594	30.49	30.9404	30.9509	30.5005	30.7309	30.733	30.9521	30.8354	30.7326	30.5333	30.804	31.2451	30.609	30.6659	31.2847	31.4537	31.4758	30.6125	31.4236	31.1748	30.973	31.1097	30.8381	30.6287	0.0164665	0.0338113	0.816594	P01830	Thy-1 membrane glycoprotein	Thy1
P97629	Lnpep	Leucyl-cystinyl aminopeptidase	0.00475188	0.012123	0.730914	23.5353	23.2751	22.8453	23.2404	22.9664	22.6766	22.6705	23.2188	23.2938	23.7528	23.3656	23.5655	22.6938	23.8686	23.9398	23.9955	23.9681	23.839	23.5777	23.5321	23.2183	23.7371	23.6155	23.5032	0.00475188	0.012123	0.730914	P97629	Leucyl-cystinyl aminopeptidase	Lnpep
Q793F9	Vps4a	Vacuolar protein sorting-associated protein 4A	0.00275153	0.00779446	0.803548	24.3892	24.0659	24.5185	23.7666	23.9351	24.3619	24.2958	24.1467	24.042	23.7633	24.0187	24.3924	24.3902	24.2978	24.5058	24.4409	24.18	24.0847	24.5387	24.6903	24.6141	24.4497	24.8291	24.2291	0.00275153	0.00779446	0.803548	Q793F9	Vacuolar protein sorting-associated protein 4A	Vps4a
P63079	Gabrb3	Gamma-aminobutyric acid receptor subunit beta-3	0.000764485	0.00280919	0.766501	24.1913	24.4646	24.4085	24.0883	24.2258	24.3172	24.42	24.6004	24.0939	23.8939	24.4529	24.6931	24.9376	24.2802	24.6952	24.9148	25.1843	24.2299	24.691	24.4716	24.6626	24.4984	24.8093	24.6501	0.000764485	0.00280919	0.766501	P63079	Gamma-aminobutyric acid receptor subunit beta-3	Gabrb3
Q5U2N3	Pitpnm1	Membrane-associated phosphatidylinositol transfer protein 1	0.0216302	0.0428057	0.834037	24.0076	23.5372	24.1343	23.5875	23.5914	23.6518	24.0125	23.5411	23.6909	23.4874	23.4203	24.0595	24.2285	24.0187	24.0492	24.2954	23.8958	23.6419	23.8697	24.4076	23.9638	23.6985	23.9149	23.4152	0.0216302	0.0428057	0.834037	Q5U2N3	Membrane-associated phosphatidylinositol transfer protein 1	Pitpnm1
P50878	Rpl4	60S ribosomal protein L4	5.87515e-05	0.00038877	0.758864	25.8088	25.6655	25.703	25.8761	25.6506	25.5599	26.0407	25.8722	25.9088	26.1651	25.768	26.3449	26.538	26.5832	26.135	26.4488	25.9397	26.0234	26.1809	26.3036	26.0225	26.0283	26.198	26.0873	5.87515e-05	0.00038877	0.758864	P50878	60S ribosomal protein L4	Rpl4
P02625	Pvalb	Parvalbumin alpha	0.01653	0.0339006	0.816484	24.3542	NaN	NaN	24.9878	NaN	NaN	NaN	24.1801	24.5177	25.031	NaN	25.5254	25.199	24.2076	NaN	25.1471	26.2197	24.3335	24.8892	25.2521	NaN	24.4359	24.15	24.6138	0.01653	0.0339006	0.816484	P02625	Parvalbumin alpha	Pvalb
Q7TSE9	Hax1	HCLS1-associated protein X-1	0.00427661	0.0111113	0.832028	23.0527	23.1926	23.2332	23.1059	23.0931	23.4103	23.2815	23.1529	23.0581	22.8672	22.8761	23.5326	23.4772	23.6158	23.5041	23.6569	23.4099	23.1026	23.5653	23.5392	23.0681	23.3384	23.2957	22.9073	0.00427661	0.0111113	0.832028	Q7TSE9	HCLS1-associated protein X-1	Hax1
Q5XIT9	Mccc2	Methylcrotonoyl-CoA carboxylase beta chain, mitochondrial	5.69336e-05	0.000381208	0.780981	24.5592	24.5577	24.7912	24.547	24.449	24.8844	24.6604	24.5338	24.6526	24.4831	24.5606	25.1355	25.2028	24.93	24.987	25.1985	25.1856	24.6332	25.133	24.9187	24.8511	24.8517	24.9178	24.5848	5.69336e-05	0.000381208	0.780981	Q5XIT9	Methylcrotonoyl-CoA carboxylase beta chain, mitochondrial	Mccc2
P11598	Pdia3	Protein disulfide-isomerase A3	1.64307e-06	3.92023e-05	0.760727	27.0814	27.1222	27.2088	26.916	26.9331	27.1974	27.0435	27.0029	27.0974	27.1517	26.9318	27.4919	27.6808	27.5642	27.4513	27.5393	27.538	27.0939	27.4023	27.7367	27.4462	27.3948	27.4286	27.1721	1.64307e-06	3.92023e-05	0.760727	P11598	Protein disulfide-isomerase A3	Pdia3
Q9JHY2	Sfxn3	Sideroflexin-3	1.20217e-05	0.000133979	0.745868	28.2839	28.0624	28.3428	28.2853	28.0298	28.4718	28.3926	28.3074	28.2435	28.3053	28.1544	28.5256	28.8731	28.7218	28.5539	28.9688	29.0174	28.485	28.9271	28.6548	28.4354	28.6302	28.7736	28.3351	1.20217e-05	0.000133979	0.745868	Q9JHY2	Sideroflexin-3	Sfxn3
Q8CFN2	Cdc42	Cell division control protein 42 homolog	0.000191645	0.000938286	0.718736	26.5741	26.3778	26.1342	26.6047	26.8347	26.0746	25.8746	26.6352	26.401	26.6859	26.6324	26.9799	27.2619	26.9371	26.4372	26.9834	26.7632	26.6747	26.7341	27.1693	27.0111	26.9435	27.1432	26.8627	0.000191645	0.000938286	0.718736	Q8CFN2	Cell division control protein 42 homolog	Cdc42
Q6P9X4	Ptp4a2	Protein tyrosine phosphatase type IVA 2	1.34256e-05	0.00014486	0.753703	24.0388	24.3734	24.2781	23.9832	24.2481	24.2769	24.1957	24.1831	24.2178	24.0821	24.2386	24.603	24.57	24.4856	24.9579	24.8073	24.9761	24.2589	24.6588	24.4923	24.586	24.4933	24.6308	24.2836	1.34256e-05	0.00014486	0.753703	Q6P9X4	Protein tyrosine phosphatase type IVA 2	Ptp4a2
Q5XIE8	Itm2b	Integral membrane protein 2B;BRI2, membrane form;BRI2 intracellular domain;BRI2C, soluble form;Bri23 peptide	0.0233795	0.045839	0.74997	24.4085	24.2825	NaN	24.4031	24.0149	24.4683	24.1297	24.2047	24.4178	24.3122	24.5198	24.7105	24.3633	24.9345	24.5575	24.8753	24.8625	24.5275	25.1557	24.6224	25.1071	23.953	25.1127	24.7242	0.0233795	0.045839	0.74997	Q5XIE8	Integral membrane protein 2B;BRI2, membrane form;BRI2 intracellular domain;BRI2C, soluble form;Bri23 peptide	Itm2b
P23358	Rpl12	60S ribosomal protein L12	0.00288129	0.00808096	0.725374	26.1615	25.9226	24.8167	26.1184	25.9829	25.4173	26.0606	26.0093	26.1596	26.5732	26.0875	26.7288	26.5086	26.5636	26.3398	26.4052	26.4004	26.0216	26.4783	26.1986	26.1925	26.4269	26.4548	26.4866	0.00288129	0.00808096	0.725374	P23358	60S ribosomal protein L12	Rpl12
D3ZQL7	Tppp		0.00700178	0.0166354	0.812812	28.0354	28.1526	28.5732	28.3013	28.1131	28.8174	28.5582	28.1308	28.3385	28.3157	28.2658	28.9754	28.8494	28.7518	28.5903	28.7054	28.3056	28.2456	28.6672	28.9924	28.5554	28.4742	28.7755	28.2558	0.00700178	0.0166354	0.812812	D3ZQL7		Tppp
B2GUZ5	Capza1	F-actin-capping protein subunit alpha-1	2.76729e-05	0.000237959	0.765551	24.2787	24.4382	24.2559	24.2303	24.1359	24.3243	24.3595	24.2599	24.2741	24.2309	24.2803	24.6394	24.5885	24.7508	24.4777	25.0368	24.8935	24.2506	24.65	24.9273	24.6252	24.5956	24.8717	24.3293	2.76729e-05	0.000237959	0.765551	B2GUZ5	F-actin-capping protein subunit alpha-1	Capza1
P69682	Necap1	Adaptin ear-binding coat-associated protein 1	0.000179952	0.000893955	0.757959	25.9561	26.0059	26.1809	26.3883	25.8066	25.7672	26.1688	26.1124	26.0417	26.4508	26.1223	26.6169	26.6303	26.6078	26.3831	26.8593	26.7012	26.1879	26.4406	26.4775	26.2361	26.3386	26.7365	26.1647	0.000179952	0.000893955	0.757959	P69682	Adaptin ear-binding coat-associated protein 1	Necap1
P14668	Anxa5	Annexin A5	7.42356e-05	0.000462335	0.736562	26.3153	26.4101	25.821	26.2861	26.2185	26.1106	26.1649	26.4812	26.1403	26.4312	26.0134	26.6081	26.698	26.8621	26.5225	26.4452	27.1694	26.4011	26.5831	26.3911	26.9352	26.9037	26.5785	26.4642	7.42356e-05	0.000462335	0.736562	P14668	Annexin A5	Anxa5
Q9JJ54	Hnrnpd	Heterogeneous nuclear ribonucleoprotein D0	0.00663651	0.0159465	0.824396	25.3437	25.2093	25.308	25.2783	25.4024	25.4999	25.2927	25.1811	25.2369	25.5555	25.0369	25.8599	25.8732	25.9266	25.6765	25.7956	25.4571	25.0753	25.657	25.7456	25.5371	25.4774	25.3894	25.1038	0.00663651	0.0159465	0.824396	Q9JJ54	Heterogeneous nuclear ribonucleoprotein D0	Hnrnpd
Q9JID2	Gna11	Guanine nucleotide-binding protein subunit alpha-11	2.60473e-05	0.000227444	0.76526	25.0369	25.4196	25.2838	25.0067	25.3472	25.2635	25.1034	25.2459	25.2767	24.9249	25.1989	25.5356	25.8733	25.4924	25.8188	25.7568	25.6096	25.1449	25.5128	25.6362	25.6244	25.4658	25.6861	25.3517	2.60473e-05	0.000227444	0.76526	Q9JID2	Guanine nucleotide-binding protein subunit alpha-11	Gna11
P15650	Acadl	Long-chain specific acyl-CoA dehydrogenase, mitochondrial	0.0068672	0.0163615	0.814351	25.0216	24.9405	24.8074	25.3493	24.8323	25.5067	25.0712	25.1738	24.9642	25.1301	24.589	25.2439	25.247	25.5837	25.1852	25.3851	25.6681	25.1145	25.4055	25.5923	24.8709	25.3896	25.5158	25.1063	0.0068672	0.0163615	0.814351	P15650	Long-chain specific acyl-CoA dehydrogenase, mitochondrial	Acadl
Q4FZT0	Stoml2	Stomatin-like protein 2, mitochondrial	0.00738099	0.0173417	0.803454	25.8437	25.5072	25.9824	26.2337	25.5114	25.9162	26.1023	26.0033	25.7678	26.0979	25.7132	26.2498	26.4045	26.0832	26.2791	26.333	26.6203	26.28	26.2139	26.3576	25.5319	26.0463	26.338	25.8056	0.00738099	0.0173417	0.803454	Q4FZT0	Stomatin-like protein 2, mitochondrial	Stoml2
Q02765	Ctss	Cathepsin S	0.00800341	0.0184963	0.832035	23.1443	23.6959	NaN	22.8704	NaN	NaN	23.0641	22.9776	23.0065	23.3679	23.1181	23.7162	23.5215	23.8834	23.2132	23.7656	23.4534	22.9469	23.0728	23.4486	23.6139	23.4085	23.4626	22.9649	0.00800341	0.0184963	0.832035	Q02765	Cathepsin S	Ctss
P17764	Acat1	Acetyl-CoA acetyltransferase, mitochondrial	5.14823e-06	7.71779e-05	0.78	27.5054	27.5678	27.6562	27.6834	27.5889	27.4696	27.7853	27.9002	27.5997	27.8	27.7398	27.9098	28.1167	27.7945	28.0181	28.0953	28.332	27.9228	27.9943	28.2405	27.7796	27.9865	28.0395	28.0532	5.14823e-06	7.71779e-05	0.78	P17764	Acetyl-CoA acetyltransferase, mitochondrial	Acat1
Q07205	Eif5	Eukaryotic translation initiation factor 5	0.00319943	0.00872758	0.827698	23.4713	23.8615	23.4005	23.716	23.2859	23.4415	23.3923	23.3485	23.9903	23.973	23.5036	23.9966	23.7373	23.8052	23.7738	24.0546	23.833	23.8458	23.7859	23.9449	23.9614	23.7932	24.008	23.5522	0.00319943	0.00872758	0.827698	Q07205	Eukaryotic translation initiation factor 5	Eif5
Q5U2Q3		Ester hydrolase C11orf54 homolog	0.000119096	0.00066147	0.720594	21.7071	21.8454	21.6861	22.0211	21.5436	21.3487	21.966	21.9266	22.0263	22.0355	21.7489	22.3426	22.2063	22.3624	22.1461	22.7423	22.8737	22.1613	22.1246	22.2675	22.2611	22.0663	21.8858	22.171	0.000119096	0.00066147	0.720594	Q5U2Q3	Ester hydrolase C11orf54 homolog
D3ZWJ9	RGD1306151		0.0116196	0.0252677	0.739434	22.7246	22.6674	22.1141	22.6592	22.3463	NaN	22.6204	22.234	22.7024	23.0795	22.7025	23.5899	22.9675	23.6051	23.2956	23.3589	22.751	22.8816	22.7504	23.1082	21.6621	23.4757	23.0229	22.7982	0.0116196	0.0252677	0.739434	D3ZWJ9		RGD1306151
P62243	Rps8	40S ribosomal protein S8	0.000330421	0.00146145	0.780419	26.2833	25.9857	26.376	26.2614	26.0254	26.1211	26.3559	26.3486	26.254	26.6112	26.1306	26.9416	26.8398	26.9846	26.6242	26.6209	26.4325	26.1721	26.5012	26.5058	26.5132	26.6921	26.6691	26.4065	0.000330421	0.00146145	0.780419	P62243	40S ribosomal protein S8	Rps8
P56574	Idh2	Isocitrate dehydrogenase [NADP], mitochondrial	0.00112475	0.0037804	0.814529	26.1645	26.0025	26.4974	26.2892	26.1121	26.7264	26.4488	26.1843	26.1783	26.1033	25.9233	26.6629	26.537	26.3824	26.4562	26.6714	26.6529	26.4457	26.4202	26.7201	26.6465	26.3972	26.6999	26.2634	0.00112475	0.0037804	0.814529	P56574	Isocitrate dehydrogenase [NADP], mitochondrial	Idh2
Q64232	Tecr	Very-long-chain enoyl-CoA reductase	0.00280712	0.00793867	0.743659	25.0466	24.7152	24.6191	24.6511	24.9435	25.265	25.0121	24.9556	24.8158	24.8949	25.0079	25.1598	25.3918	25.3012	25.8572	25.6467	25.7455	24.769	25.7998	25.0636	25.1862	25.2324	25.5083	24.6249	0.00280712	0.00793867	0.743659	Q64232	Very-long-chain enoyl-CoA reductase	Tecr
Q641Y0	Ddost	Dolichyl-diphosphooligosaccharide--protein glycosyltransferase 48 kDa subunit	0.000478791	0.00196386	0.81976	25.5567	25.4356	25.7891	25.6407	25.368	25.7302	25.8323	25.4794	25.52	25.6079	25.5584	25.9494	26.1922	26.0398	25.9246	25.9758	26.1077	25.5525	25.8384	25.8508	25.6583	25.9159	25.819	25.6065	0.000478791	0.00196386	0.81976	Q641Y0	Dolichyl-diphosphooligosaccharide--protein glycosyltransferase 48 kDa subunit	Ddost
P07633	Pccb	Propionyl-CoA carboxylase beta chain, mitochondrial	3.02047e-05	0.000247182	0.788539	25.0276	24.8476	24.8181	24.7914	24.7634	25.0747	24.8736	24.8527	24.9094	24.8913	24.7241	25.2857	25.1437	25.563	25.1271	25.0753	25.4867	24.9672	25.2099	25.3145	25.185	25.3478	25.2096	24.8548	3.02047e-05	0.000247182	0.788539	P07633	Propionyl-CoA carboxylase beta chain, mitochondrial	Pccb
P15385	Kcna4	Potassium voltage-gated channel subfamily A member 4	0.000299299	0.0013703	0.728044	22.731	22.9166	NaN	22.7211	22.3798	NaN	NaN	22.5679	22.6683	22.5185	NaN	22.973	22.9932	22.9058	23.0524	23.5636	23.6978	22.796	22.9938	23.1289	23.0535	22.9972	23.0594	NaN	0.000299299	0.0013703	0.728044	P15385	Potassium voltage-gated channel subfamily A member 4	Kcna4
P0DJJ3	Sgip1	SH3-containing GRB2-like protein 3-interacting protein 1	0.00048463	0.00197347	0.781344	25.3694	25.4316	25.5453	25.4984	25.2245	25.4712	25.6014	25.2567	25.4543	25.4983	25.3255	25.9263	25.9601	25.6754	25.6427	26.0834	25.922	25.4339	25.8104	26.231	25.5616	25.7217	25.9179	25.2681	0.00048463	0.00197347	0.781344	P0DJJ3	SH3-containing GRB2-like protein 3-interacting protein 1	Sgip1
Q66HF1	Ndufs1	NADH-ubiquinone oxidoreductase 75 kDa subunit, mitochondrial	3.48977e-06	6.09451e-05	0.776345	28.888	28.5748	28.6138	28.8044	28.5441	28.9964	28.5883	28.816	28.7356	28.7519	28.6574	29.0322	29.125	29.1568	29.0898	29.2867	29.2676	29.0579	29.1608	29.0569	28.7599	29.0364	29.2386	28.8993	3.48977e-06	6.09451e-05	0.776345	Q66HF1	NADH-ubiquinone oxidoreductase 75 kDa subunit, mitochondrial	Ndufs1
P53678	Ap3m2	AP-3 complex subunit mu-2	0.00351737	0.00947287	0.795927	24.3164	24.2577	24.0879	24.3873	23.9812	23.7825	24.5614	24.0955	24.4049	24.4276	24.0863	24.6271	24.5962	24.6459	24.6119	24.8361	24.9323	23.992	24.7377	24.6583	24.2782	24.4081	24.5428	24.2372	0.00351737	0.00947287	0.795927	P53678	AP-3 complex subunit mu-2	Ap3m2
P97538	Mras	Ras-related protein M-Ras	0.00787027	0.0182134	0.837021	24.5794	24.437	24.753	24.376	24.3936	24.1633	24.6399	24.4507	24.5462	24.6768	24.3805	24.7914	24.9008	24.8043	24.8694	24.9974	25.0393	24.1013	24.6756	24.8302	24.7273	24.7204	24.8249	24.4319	0.00787027	0.0182134	0.837021	P97538	Ras-related protein M-Ras	Mras
Q5I0G4	Gars	Glycine--tRNA ligase	0.0136509	0.0288697	0.816858	24.5274	24.3919	24.8707	24.4682	23.9362	24.5678	24.6872	24.2966	24.3766	24.4247	23.8188	24.771	24.8941	24.8449	24.8428	25.0324	24.8597	24.4206	24.5407	24.8041	24.4229	24.4169	24.7779	24.3259	0.0136509	0.0288697	0.816858	Q5I0G4	Glycine--tRNA ligase	Gars
Q62703	Rcn2	Reticulocalbin-2	0.0107916	0.02368	0.792934	24.8113	24.5625	24.4411	24.7581	24.9605	25.2391	24.7477	25.0444	24.9279	24.7639	24.9156	25.1533	25.7484	25.2552	25.0122	25.3008	25.2825	24.6127	25.3712	25.6729	25.0733	24.5719	25.164	24.9728	0.0107916	0.02368	0.792934	Q62703	Reticulocalbin-2	Rcn2
P14882	Pcca	Propionyl-CoA carboxylase alpha chain, mitochondrial	1.38296e-05	0.000147342	0.794258	24.5618	24.637	24.6658	24.482	24.3592	24.4036	24.5003	24.466	24.6505	24.5311	24.3419	24.7136	24.7988	25.0605	25.1225	24.6931	25.0239	24.6709	24.7176	24.8523	24.8998	24.9582	24.8638	24.5624	1.38296e-05	0.000147342	0.794258	P14882	Propionyl-CoA carboxylase alpha chain, mitochondrial	Pcca
B0BN72	Fam195b	Protein FAM195B	0.0081883	0.0188978	0.792641	23.1409	NaN	23.6459	22.937	23.1277	23.1136	23.3766	23.2493	23.3079	23.2947	22.9238	NaN	NaN	NaN	NaN	NaN	NaN	NaN	NaN	23.547	NaN	NaN	NaN	NaN	0.0081883	0.0188978	0.792641	B0BN72	Protein FAM195B	Fam195b
P97610	Syt12	Synaptotagmin-12	0.00135278	0.00438166	0.790392	24.2843	23.8499	24.2072	23.786	24.0823	23.9815	24.0576	23.7456	24.0253	23.6401	23.8959	24.1793	24.3434	24.2869	24.4031	24.6376	24.3656	23.7319	24.2571	24.5872	24.3331	24.1927	24.5729	23.9958	0.00135278	0.00438166	0.790392	P97610	Synaptotagmin-12	Syt12
Q8VIF7	Selenbp1	Selenium-binding protein 1	2.98951e-07	1.44692e-05	0.74129	23.0858	23.1329	23.0989	23.2623	22.8509	22.9785	23.0961	22.9579	23.0316	23.277	22.7122	23.8084	23.4077	23.4372	23.416	23.4608	23.5165	23.4219	23.3554	23.5539	23.5633	23.4329	23.5192	23.2935	2.98951e-07	1.44692e-05	0.74129	Q8VIF7	Selenium-binding protein 1	Selenbp1
Q9WVC0	2007-09-01	Septin-7	1.59472e-05	0.000165734	0.762428	28.829	28.883	29.1426	28.784	28.8292	28.9191	28.8695	28.8175	28.8445	28.7904	29.0144	29.3667	29.4682	29.1342	29.1405	29.637	29.5385	28.9902	29.1435	29.242	29.0366	29.1288	29.5576	29.1945	1.59472e-05	0.000165734	0.762428	Q9WVC0	Septin-7	2007-09-01
B1WC61	Acad9		4.01178e-05	0.000306124	0.819329	25.7746	25.8286	25.989	25.9273	25.6316	25.845	25.8399	25.903	26.0883	25.8374	25.7611	26.337	26.1191	26.2105	26.2534	26.2299	26.1699	25.9438	26.1899	26.1145	26.0711	26.2579	26.2101	25.7698	4.01178e-05	0.000306124	0.819329	B1WC61		Acad9
P85834	Tufm	Elongation factor Tu, mitochondrial	0.00479953	0.0122262	0.81024	27.7609	27.5488	27.6462	27.8176	27.4375	27.2761	27.9096	27.973	27.8867	27.7313	27.7782	28.1705	28.3232	28.1596	27.8647	28.3642	27.9864	27.7334	28.1105	28.154	27.5879	27.9819	28.1099	27.5782	0.00479953	0.0122262	0.81024	P85834	Elongation factor Tu, mitochondrial	Tufm
P16970	Abcd3	ATP-binding cassette sub-family D member 3	0.00383067	0.0102353	0.808133	23.7022	24.1005	24.0972	23.9141	23.8302	24.4625	24.0832	23.9771	23.9745	23.7969	24.0272	24.6645	24.0199	23.9413	24.4991	24.532	24.1828	23.8085	24.3259	24.4444	24.5019	24.3102	24.4581	24.2661	0.00383067	0.0102353	0.808133	P16970	ATP-binding cassette sub-family D member 3	Abcd3
P97852	Hsd17b4	Peroxisomal multifunctional enzyme type 2;(3R)-hydroxyacyl-CoA dehydrogenase;Enoyl-CoA hydratase 2	0.000191553	0.000940552	0.792734	24.7099	24.8197	24.8448	24.4315	24.6569	24.9066	24.8977	24.652	24.7402	24.7208	24.7638	25.0885	25.2453	25.0994	25.147	25.0514	25.5533	24.6996	25.1773	24.9638	25.1463	25.0011	25.0743	24.7335	0.000191553	0.000940552	0.792734	P97852	Peroxisomal multifunctional enzyme type 2;(3R)-hydroxyacyl-CoA dehydrogenase;Enoyl-CoA hydratase 2	Hsd17b4
P29147	Bdh1	D-beta-hydroxybutyrate dehydrogenase, mitochondrial	1.81529e-05	0.000183042	0.799325	25.9911	25.4935	25.7882	25.8082	25.4176	25.8723	25.6991	25.7831	25.7062	25.6794	25.6379	26.0708	26.1618	26.1139	26.0531	26.2689	26.1469	25.9381	25.9643	26.0671	26.0453	25.9643	25.9646	25.7505	1.81529e-05	0.000183042	0.799325	P29147	D-beta-hydroxybutyrate dehydrogenase, mitochondrial	Bdh1
P70600	Ptk2b	Protein-tyrosine kinase 2-beta	6.07008e-05	0.000397016	0.801004	24.0012	23.9756	24.126	24.2714	23.7874	23.8809	24.1779	23.8739	23.9131	23.8867	23.9368	24.1978	24.5851	24.2694	24.2886	24.5035	24.5295	24.1943	24.2827	24.4437	24.0848	24.1729	24.331	24.0784	6.07008e-05	0.000397016	0.801004	P70600	Protein-tyrosine kinase 2-beta	Ptk2b
P04644	Rps17	40S ribosomal protein S17	0.00183718	0.00556742	0.733712	25.5245	25.2311	25.2189	25.8648	25.2874	25.9513	25.6602	25.3346	25.6592	26.0927	26.0279	26.054	26.2324	26.3168	25.9934	26.2082	25.8282	25.5022	25.9478	26.4074	25.8022	26.005	26.623	25.9852	0.00183718	0.00556742	0.733712	P04644	40S ribosomal protein S17	Rps17
B0BN86	Tmem11	Transmembrane protein 11, mitochondrial	0.00115614	0.00385531	0.756104	25.7997	25.8953	26.3657	26.0569	25.4376	26.1426	26.0253	25.9227	26.0974	25.6596	25.6916	26.1845	26.33	26.5486	26.5905	26.5751	26.8145	26.0226	26.464	26.2685	26.0906	26.1874	26.2363	25.8606	0.00115614	0.00385531	0.756104	B0BN86	Transmembrane protein 11, mitochondrial	Tmem11
P0C5X8	Ttyh1	Protein tweety homolog 1	0.00485606	0.0123146	0.818273	27.1582	27.2698	27.6221	26.9494	27.0894	27.3329	27.6771	27.2879	27.4754	27.1275	27.3769	27.6336	27.6339	27.3926	27.4209	27.8552	27.9819	27.3218	27.7078	27.5205	27.6966	27.4598	27.8755	27.2401	0.00485606	0.0123146	0.818273	P0C5X8	Protein tweety homolog 1	Ttyh1
Q66HA8	Hsph1	Heat shock protein 105 kDa	0.000836027	0.00299414	0.796819	25.5246	25.2332	24.8723	25.5005	25.0456	25.1852	25.332	25.2669	25.3536	25.3507	25.124	25.6223	25.8598	25.6251	25.4858	25.8634	25.6126	25.0636	25.595	25.6981	25.4069	25.419	25.8127	25.4911	0.000836027	0.00299414	0.796819	Q66HA8	Heat shock protein 105 kDa	Hsph1
Q63081	Pdia6	Protein disulfide-isomerase A6	0.000177777	0.000885748	0.75395	26.2269	25.8148	26.1157	26.0551	25.6286	26.0575	26.2013	26.0341	26.0034	26.1568	25.8061	26.4412	26.7752	26.6023	26.3708	26.6476	26.6577	25.8074	26.3811	26.4877	26.4007	26.1715	26.3398	26.3325	0.000177777	0.000885748	0.75395	Q63081	Protein disulfide-isomerase A6	Pdia6
P13221	Got1	Aspartate aminotransferase, cytoplasmic	6.34442e-06	8.46256e-05	0.765608	28.2041	28.0424	28.2256	28.2197	28.0152	28.4073	28.1984	28.0528	28.1568	28.4118	27.8941	28.6449	28.7461	28.614	28.518	28.7178	28.4277	28.2162	28.5114	28.706	28.4871	28.5423	28.7068	28.3315	6.34442e-06	8.46256e-05	0.765608	P13221	Aspartate aminotransferase, cytoplasmic	Got1
Q6AYE2	Sh3glb1	Endophilin-B1	0.00169019	0.00525355	0.727067	22.9741	23.0537	NaN	23.3568	22.872	NaN	23.0043	22.8321	23.0673	22.9287	22.0895	23.1813	23.3002	23.2332	23.4893	23.6569	23.3061	23.3177	23.3911	23.5534	23.318	23.8339	23.3217	22.8885	0.00169019	0.00525355	0.727067	Q6AYE2	Endophilin-B1	Sh3glb1
A0A0G2JV04			0.0128254	0.027363	0.79505	22.7927	22.7277	22.4143	23.4044	22.7476	22.7343	22.7274	22.726	22.2398	23.1022	NaN	23.5087	23.0893	23.3255	22.7561	23.5429	22.9861	22.5657	22.7131	23.3551	22.9948	23.0747	23.4634	22.8274	0.0128254	0.027363	0.79505	A0A0G2JV04
Q64361	Lxn	Latexin	0.0242603	0.0472379	0.86224	24.705	24.8683	24.8591	24.8925	24.6623	25.1751	24.9326	25.0073	25.187	24.9263	24.6548	25.2855	25.5415	25.2484	24.9799	25.2724	25.2628	24.767	24.8325	25.2359	24.9342	25.0758	25.2572	24.7517	0.0242603	0.0472379	0.86224	Q64361	Latexin	Lxn
Q91ZY8	Trim9	E3 ubiquitin-protein ligase TRIM9	0.000928551	0.00324993	0.78036	23.3185	23.2684	22.7509	23.0028	23.1659	22.6481	23.1555	23.1832	22.9774	22.9179	23.0841	23.493	23.4189	22.945	23.4273	23.6725	23.4535	23.2298	23.4064	23.54	23.1337	23.6347	23.7737	23.0814	0.000928551	0.00324993	0.78036	Q91ZY8	E3 ubiquitin-protein ligase TRIM9	Trim9
Q6Q0N0	Clstn1	Calsyntenin-1;Soluble Alc-alpha;CTF1-alpha	0.0222427	0.043762	0.845808	23.3909	NaN	NaN	23.3926	23.2736	23.4854	23.4197	23.4917	23.3864	23.7622	23.9509	24.0321	24.0239	23.7843	23.7808	23.7627	23.4891	23.3384	23.4958	23.7377	23.1692	24.1575	24.3486	23.5978	0.0222427	0.043762	0.845808	Q6Q0N0	Calsyntenin-1;Soluble Alc-alpha;CTF1-alpha	Clstn1
A1L1I3	Numbl	Numb-like protein	0.0072986	0.017172	0.811938	24.1655	24.3017	25.0124	24.3066	24.0577	24.241	24.6585	24.4708	24.377	24.2304	24.1645	24.6374	24.8147	24.7379	25.0434	24.7776	24.7667	24.1586	24.9222	24.3761	24.59	24.5657	24.5835	24.6443	0.0072986	0.017172	0.811938	A1L1I3	Numb-like protein	Numbl
Q641Y2	Ndufs2	NADH dehydrogenase [ubiquinone] iron-sulfur protein 2, mitochondrial	0.000134744	0.000729251	0.812045	28.1352	28.084	28.1119	28.1813	27.8665	28.4972	28.2835	28.1341	28.1814	28.1232	27.9582	28.3476	28.4764	28.4807	28.5121	28.7878	28.4145	28.3608	28.536	28.5079	28.2294	28.2421	28.5817	28.2673	0.000134744	0.000729251	0.812045	Q641Y2	NADH dehydrogenase [ubiquinone] iron-sulfur protein 2, mitochondrial	Ndufs2
P26284	Pdha1	Pyruvate dehydrogenase E1 component subunit alpha, somatic form, mitochondrial	5.46962e-05	0.000373611	0.762834	29.1218	28.9233	28.7101	29.1684	28.8575	28.7285	28.9649	29.2123	29.0742	29.1169	29.1184	29.3356	29.4969	29.5175	29.3754	29.7126	29.7057	29.0377	29.4208	29.4222	29.1251	29.3753	29.4161	29.132	5.46962e-05	0.000373611	0.762834	P26284	Pyruvate dehydrogenase E1 component subunit alpha, somatic form, mitochondrial	Pdha1
Q06486	Csnk1d	Casein kinase I isoform delta	0.000830937	0.00298855	0.796653	24.0747	24.0588	24.0085	23.9048	24.0867	23.9846	24.159	23.9494	23.9257	23.784	24.1392	24.3706	24.7075	24.3498	24.3051	24.6934	24.554	23.7821	24.221	24.4777	24.4114	24.1455	24.3446	23.9901	0.000830937	0.00298855	0.796653	Q06486	Casein kinase I isoform delta	Csnk1d
P19490	Gria1	Glutamate receptor 1	0.0120905	0.0260246	0.829357	24.4991	25.0269	24.7115	24.184	24.9372	24.5387	24.514	24.8183	24.6218	24.4155	24.9207	24.7562	24.9164	24.4168	24.9679	25.1261	25.3047	24.7458	24.8893	24.9797	25.0657	24.963	25.1476	24.7245	0.0120905	0.0260246	0.829357	P19490	Glutamate receptor 1	Gria1
O35867	Ppp1r9a	Neurabin-1	0.0169869	0.0347535	0.831205	24.1002	24.3081	24.2028	24.2582	24.3087	24.1459	24.0719	24.4663	24.1565	24.117	24.7145	24.1757	24.4838	24.1425	24.6636	24.9968	24.6092	24.2489	24.5939	24.8357	24.5151	24.5434	24.9251	24.102	0.0169869	0.0347535	0.831205	O35867	Neurabin-1	Ppp1r9a
P18297	Spr	Sepiapterin reductase	0.00151208	0.00481478	0.792438	26.6672	26.766	26.6842	26.5182	26.5773	26.5588	26.8855	26.7093	26.8601	26.3515	26.3376	26.8127	27.3032	27.2115	27.0882	27.0074	27.1851	26.4806	26.9131	27.0074	26.9151	27.2841	26.7229	26.605	0.00151208	0.00481478	0.792438	P18297	Sepiapterin reductase	Spr
Q3T1J1	Eif5a	Eukaryotic translation initiation factor 5A-1	0.000375364	0.00162626	0.748367	26.0897	25.8607	25.2779	26.2007	25.8981	25.5711	25.6915	25.8677	25.8936	25.9284	25.9162	26.1139	26.4593	26.2074	26.0208	26.5997	26.2322	26.3122	26.1353	26.7136	26.0239	25.8729	26.3726	26.2401	0.000375364	0.00162626	0.748367	Q3T1J1	Eukaryotic translation initiation factor 5A-1	Eif5a
Q566R0	Them4	Acyl-coenzyme A thioesterase THEM4	0.00297761	0.00829616	0.772448	25.7895	25.6511	25.382	25.8506	25.5272	25.093	25.8906	25.8288	25.9218	25.7999	25.7451	26.3474	26.2626	26.128	25.955	26.1514	26.013	25.5882	26.2447	26.1655	25.8117	26.0212	26.4974	25.4958	0.00297761	0.00829616	0.772448	Q566R0	Acyl-coenzyme A thioesterase THEM4	Them4
Q8CGU6	Ncstn	Nicastrin	0.00553749	0.0136345	0.780194	23.5438	23.5472	23.2774	23.3732	23.0039	23.6095	23.0034	23.3187	23.5217	23.1628	23.6702	23.742	23.4848	23.7035	24.0518	24.1313	23.3369	23.3327	24.1612	23.7115	23.9615	23.9235	23.7036	23.1758	0.00553749	0.0136345	0.780194	Q8CGU6	Nicastrin	Ncstn
Q641Z2	Ptpn9	Tyrosine-protein phosphatase non-receptor type 9	0.00869986	0.0199156	0.840378	NaN	22.107	21.9614	22.1981	NaN	NaN	22.486	22.1553	22.3577	22.715	22.169	22.5201	22.6115	22.3087	22.4988	22.9995	22.5537	22.7759	22.1955	22.8095	22.5764	22.4401	22.2272	22.2376	0.00869986	0.0199156	0.840378	Q641Z2	Tyrosine-protein phosphatase non-receptor type 9	Ptpn9
P24054	Sparcl1	SPARC-like protein 1	0.00502826	0.0126378	0.82048	24.4423	24.1948	24.2219	24.3697	23.8801	24.0783	24.1064	24.265	24.3741	24.3715	23.8504	24.659	24.8654	24.6674	24.6404	24.5574	24.1626	24.0106	24.5627	24.6378	24.2909	24.491	24.485	24.227	0.00502826	0.0126378	0.82048	P24054	SPARC-like protein 1	Sparcl1
Q63228	Gmfb	Glia maturation factor beta	0.0087578	0.0200212	0.783082	25.739	25.5469	25.0756	25.9869	25.7384	25.3218	25.5624	26.2596	25.8642	25.9507	26.0921	26.3388	26.049	26.0217	25.7176	26.1157	26.2273	26.3986	26.0744	26.5447	26.2308	25.7388	25.922	25.8237	0.0087578	0.0200212	0.783082	Q63228	Glia maturation factor beta	Gmfb
O88761	Psmd1	26S proteasome non-ATPase regulatory subunit 1	0.00237991	0.006939	0.811871	23.7482	23.6752	24.1651	23.9162	23.8445	23.8085	23.5598	23.8769	23.9134	23.7898	23.5739	24.284	24.3718	23.5443	24.1437	24.1993	23.8879	23.9077	24.2046	24.3582	24.1246	24.03	24.4024	23.9348	0.00237991	0.006939	0.811871	O88761	26S proteasome non-ATPase regulatory subunit 1	Psmd1
Q6AXT5	Rab21	Ras-related protein Rab-21	0.00390143	0.0103266	0.849397	24.9352	24.7991	25.3536	24.9895	24.7328	25.1473	25.0729	24.749	24.8488	24.8751	24.7286	25.1871	25.1705	25.23	25.3178	25.3491	25.2091	24.8599	25.304	24.8585	25.28	25.1585	25.217	25.0121	0.00390143	0.0103266	0.849397	Q6AXT5	Ras-related protein Rab-21	Rab21
D3ZHV2	Macf1	Microtubule-actin cross-linking factor 1	0.0188772	0.0381145	0.864069	23.9156	24.2389	23.8767	23.8424	24.3032	24.0954	24.2084	23.992	23.9309	23.7284	24.1736	23.9504	24.4205	23.8981	24.3477	24.4634	24.5464	23.9493	24.0501	24.4072	24.3303	24.1719	24.3259	24.24	0.0188772	0.0381145	0.864069	D3ZHV2	Microtubule-actin cross-linking factor 1	Macf1
Q5PPJ9	Sh3glb2	Endophilin-B2	0.000713436	0.00266203	0.799927	25.4923	25.5276	25.6004	25.7308	25.3364	25.3554	25.7724	25.681	25.4821	25.5426	25.3702	25.9022	26.1328	25.861	25.8678	26.2864	26.0508	25.4286	25.8445	26.0282	25.5711	25.7348	25.7869	25.654	0.000713436	0.00266203	0.799927	Q5PPJ9	Endophilin-B2	Sh3glb2
D4AAT7	Carkd	ATP-dependent (S)-NAD(P)H-hydrate dehydratase	0.00105661	0.00361595	0.80324	25.1279	25.008	25.3306	25.1943	24.8098	25.0155	25.3505	25.1567	25.28	25.1565	25.029	25.6476	25.7374	25.4895	25.4109	25.5713	25.6006	25.1218	25.6613	25.3212	25.3519	25.6142	25.3977	24.9079	0.00105661	0.00361595	0.80324	D4AAT7	ATP-dependent (S)-NAD(P)H-hydrate dehydratase	Carkd
P23978	Slc6a1	Sodium- and chloride-dependent GABA transporter 1	0.00139	0.00446805	0.773576	28.5405	28.8181	28.4406	28.905	28.7156	28.1337	28.2747	28.818	28.6713	28.6614	29.0704	28.9513	29.0056	28.7676	29.2142	29.3051	29.1878	28.963	29.0038	29.3393	28.9305	28.7163	29.1264	28.6351	0.00139	0.00446805	0.773576	P23978	Sodium- and chloride-dependent GABA transporter 1	Slc6a1
P62944	Ap2b1	AP-2 complex subunit beta	3.69486e-06	6.01835e-05	0.777054	27.8576	27.8869	27.5921	28.0414	27.8074	27.6591	27.6856	27.8916	27.9434	28.0178	27.9749	28.2185	28.3829	28.1054	28.191	28.2518	28.2821	28.1491	28.1745	28.476	27.9498	28.2203	28.3487	28.04	3.69486e-06	6.01835e-05	0.777054	P62944	AP-2 complex subunit beta	Ap2b1
Q63413	Ddx39b	Spliceosome RNA helicase Ddx39b;ATP-dependent RNA helicase DDX39A	0.00536681	0.01335	0.781331	25.6197	25.4186	25.4454	25.067	25.4855	25.9238	25.4859	25.3434	25.4206	25.4398	24.958	26.0523	25.76	26.0604	25.8919	25.7709	25.315	25.483	25.6387	26.2028	25.9336	25.6966	26.0539	25.2143	0.00536681	0.01335	0.781331	Q63413;Q5U216	Spliceosome RNA helicase Ddx39b;ATP-dependent RNA helicase DDX39A	Ddx39b;Ddx39a
B0BNM1	Apoa1bp	NAD(P)H-hydrate epimerase	0.00747931	0.0175484	0.810794	24.8514	24.8011	25.0908	24.8675	24.5658	24.8316	25.0807	24.6853	24.8818	24.7018	24.6919	25.1765	25.3245	25.4535	25.3944	25.3193	25.3832	24.7216	25.1104	25.1528	25.1626	25.1297	24.9484	24.3519	0.00747931	0.0175484	0.810794	B0BNM1	NAD(P)H-hydrate epimerase	Apoa1bp
Q99MG9	Kcnip4	Kv channel-interacting protein 4	7.77847e-05	0.000480903	0.833342	NaN	24.3376	NaN	NaN	NaN	NaN	NaN	NaN	24.3204	NaN	NaN	24.682	24.6321	NaN	25.1529	24.5517	23.5228	NaN	NaN	25.0352	24.3198	24.5818	24.7617	24.6802	7.77847e-05	0.000480903	0.833342	Q99MG9	Kv channel-interacting protein 4	Kcnip4
Q66HF8	Aldh1b1	Aldehyde dehydrogenase X, mitochondrial	8.72843e-05	0.000518806	0.798315	25.1757	25.0569	25.271	25.2235	24.7706	24.9981	25.2379	25.178	25.1131	24.9698	24.8023	25.4789	25.6908	25.4532	25.3624	25.5094	25.1982	25.4304	25.441	25.5751	25.1664	25.1972	25.4399	25.2235	8.72843e-05	0.000518806	0.798315	Q66HF8	Aldehyde dehydrogenase X, mitochondrial	Aldh1b1
O55171	Acot2	Acyl-coenzyme A thioesterase 2, mitochondrial	0.00310883	0.00853542	0.831869	24.4085	24.6503	24.5772	24.6616	24.3502	24.4324	24.3416	24.9474	24.4514	24.7277	24.4773	24.804	25.1576	24.9402	24.8567	24.97	24.9058	24.5651	24.7804	24.6044	24.4596	25.0843	24.76	24.6855	0.00310883	0.00853542	0.831869	O55171	Acyl-coenzyme A thioesterase 2, mitochondrial	Acot2
P97526	Nf1	Neurofibromin	0.00102586	0.00356108	0.796066	26.0593	26.3215	26.2099	26.4257	26.525	26.1854	26.5833	26.5985	26.404	26.3884	26.2925	26.9061	26.994	26.6942	26.8369	26.7647	27.0403	26.2246	26.7628	26.7149	26.6338	26.5089	26.611	26.3049	0.00102586	0.00356108	0.796066	P97526	Neurofibromin	Nf1
P97686	Nrcam	Neuronal cell adhesion molecule	0.0182088	0.0369852	0.874823	25.4246	25.5948	26.0387	25.5832	25.8312	26.0311	25.5994	25.6606	25.5202	25.5111	25.7006	25.8814	26.0551	25.7198	26.0407	25.9258	25.9806	25.4724	25.9985	25.907	25.9412	25.8044	25.9614	25.6782	0.0182088	0.0369852	0.874823	P97686	Neuronal cell adhesion molecule	Nrcam
P61265	Stx1b	Syntaxin-1B	6.71593e-05	0.000430939	0.799359	29.1239	29.4069	28.9825	29.0574	29.2989	28.8824	29.2243	29.3619	29.0725	28.9979	29.4212	29.3928	29.5575	29.3272	29.5671	29.6252	29.803	29.4501	29.3746	29.3979	29.3326	29.4342	29.5243	29.5761	6.71593e-05	0.000430939	0.799359	P61265	Syntaxin-1B	Stx1b
F1LQY6	Necab2		0.00754735	0.0176591	0.824545	22.4302	22.9849	22.4221	22.8296	22.9685	22.3664	23.0111	22.7554	22.511	22.4882	22.6846	23.289	23.0751	23.0803	23.0096	23.1406	22.7285	22.7105	22.7121	23.2097	22.6329	23.1057	22.938	22.7932	0.00754735	0.0176591	0.824545	F1LQY6		Necab2
Q9QYC5	Gpr37l1	Prosaposin receptor GPR37L1	0.0162682	0.0334853	0.756828	24.2301	24.0464	23.9831	24.7564	24.4164	24.5047	23.2008	24.8207	23.7387	24.0692	24.3509	24.2167	24.3393	24.2807	24.8129	24.5628	24.7816	24.5549	24.4134	24.6472	24.4568	24.879	25.2574	24.5252	0.0162682	0.0334853	0.756828	Q9QYC5	Prosaposin receptor GPR37L1	Gpr37l1
P48721	Hspa9	Stress-70 protein, mitochondrial	0.000144207	0.000761019	0.788137	27.5755	27.3471	27.5394	27.5827	27.0071	27.4712	27.4624	27.4985	27.3984	27.4668	27.4559	27.8719	28.1134	27.7674	27.8655	27.927	27.9696	27.5288	27.7728	27.7913	27.4071	27.7646	27.8784	27.4861	0.000144207	0.000761019	0.788137	P48721	Stress-70 protein, mitochondrial	Hspa9
P35571	Gpd2	Glycerol-3-phosphate dehydrogenase, mitochondrial	0.000546403	0.0021677	0.816175	26.6122	26.5293	26.865	26.6947	26.383	26.9997	26.695	26.6339	26.6831	26.5111	26.6016	26.954	27.1009	26.9905	26.9168	27.1131	27.0294	26.9931	26.8175	26.9578	26.4924	26.7776	27.2497	26.9361	0.000546403	0.0021677	0.816175	P35571	Glycerol-3-phosphate dehydrogenase, mitochondrial	Gpd2
Q920L2	Sdha	Succinate dehydrogenase [ubiquinone] flavoprotein subunit, mitochondrial	4.50413e-05	0.000333188	0.799554	28.4757	28.5055	28.684	28.6635	28.2972	28.8083	28.7341	28.5771	28.6826	28.6059	28.4483	29.0168	28.9075	29.0298	28.9287	29.0875	29.1152	28.7492	29.0613	28.7575	28.8167	29.0112	28.799	28.5759	4.50413e-05	0.000333188	0.799554	Q920L2	Succinate dehydrogenase [ubiquinone] flavoprotein subunit, mitochondrial	Sdha
Q64428	Hadha	Trifunctional enzyme subunit alpha, mitochondrial;Long-chain enoyl-CoA hydratase;Long chain 3-hydroxyacyl-CoA dehydrogenase	1.43957e-06	3.69489e-05	0.781576	27.068	27.0401	26.7429	27.2702	26.9242	26.9604	27.0846	27.1624	27.1153	26.9706	26.8118	27.3702	27.3076	27.4421	27.3207	27.359	27.5049	27.4445	27.3625	27.5329	27.3141	27.4768	27.2455	27.1191	1.43957e-06	3.69489e-05	0.781576	Q64428	Trifunctional enzyme subunit alpha, mitochondrial;Long-chain enoyl-CoA hydratase;Long chain 3-hydroxyacyl-CoA dehydrogenase	Hadha
Q66X93	Snd1	Staphylococcal nuclease domain-containing protein 1	0.000499027	0.00201274	0.817648	24.7394	24.6764	24.8268	24.7569	24.6331	24.7752	24.8834	24.8965	24.933	24.9285	24.6472	25.0969	25.4538	25.308	25.1698	25.1676	25.1853	24.7956	25.0077	25.2894	24.9653	24.9677	24.9566	24.6897	0.000499027	0.00201274	0.817648	Q66X93	Staphylococcal nuclease domain-containing protein 1	Snd1
Q5U211	Snx3	Sorting nexin-3	4.96928e-05	0.000358211	0.800502	24.5382	24.5301	24.6064	24.6167	24.4304	24.7266	24.6208	24.6849	24.5228	24.6804	24.7763	24.9255	24.931	24.9383	25.1654	25.0482	25.2892	24.6312	25.0898	24.9401	24.6984	24.964	24.7914	24.7187	4.96928e-05	0.000358211	0.800502	Q5U211	Sorting nexin-3	Snx3
Q5RKI1	Eif4a2	Eukaryotic initiation factor 4A-II;Eukaryotic initiation factor 4A-II, N-terminally processed	0.000849602	0.00303634	0.812716	26.2386	26.11	26.1564	26.3191	26.063	26.293	26.469	26.2337	26.2838	26.4938	25.8372	26.7829	26.6475	26.56	26.6235	26.6814	26.3707	26.1766	26.5363	26.7575	26.4244	26.5769	26.5177	26.1856	0.000849602	0.00303634	0.812716	Q5RKI1	Eukaryotic initiation factor 4A-II;Eukaryotic initiation factor 4A-II, N-terminally processed	Eif4a2
P08009	Gstm3	Glutathione S-transferase Yb-3	0.00176516	0.00539745	0.81146	27.3276	27.5949	26.9765	27.6449	27.4453	27.4789	27.345	27.3765	27.6274	27.2597	27.0059	27.5172	27.7365	27.8936	27.6973	27.709	27.3593	27.4309	27.7182	27.901	27.6284	27.5568	28.013	27.582	0.00176516	0.00539745	0.81146	P08009	Glutathione S-transferase Yb-3	Gstm3
P61107	Rab14	Ras-related protein Rab-14	0.000449977	0.00187288	0.822226	27.7003	27.7176	27.8079	27.637	27.7939	27.7602	28.1578	27.7598	27.7657	27.7381	27.6162	27.9469	28.2724	28.0848	28.2004	28.2694	28.3111	27.7345	28.0801	28.0548	27.8466	27.8676	28.1242	27.87	0.000449977	0.00187288	0.822226	P61107	Ras-related protein Rab-14	Rab14
P83868	Ptges3	Prostaglandin E synthase 3	0.00321303	0.00875059	0.747459	26.1487	25.8912	25.2733	26.3066	25.5667	25.0248	25.9151	25.8445	26.0396	26.0921	25.8562	26.4982	26.447	26.3382	26.2112	26.0698	26.6295	25.8855	26.0939	26.1498	26.3203	25.952	26.4393	26.0121	0.00321303	0.00875059	0.747459	P83868	Prostaglandin E synthase 3	Ptges3
P14604	Echs1	Enoyl-CoA hydratase, mitochondrial	0.000368637	0.00160121	0.829203	26.0996	26.1397	26.3083	26.1874	26.0394	26.0578	26.4281	26.1672	26.2013	26.2086	25.9301	26.5327	26.682	26.5279	26.4849	26.2796	26.5736	26.0654	26.5685	26.5892	26.3728	26.3732	26.2697	26.282	0.000368637	0.00160121	0.829203	P14604	Enoyl-CoA hydratase, mitochondrial	Echs1
O08873	Madd	MAP kinase-activating death domain protein	0.00941759	0.0211303	0.838663	23.5737	23.6098	23.9497	23.7219	23.3867	23.7578	23.7624	23.6412	23.605	23.904	23.321	23.8623	24.3315	24.0056	23.9585	24.0379	24.1017	23.5914	23.6439	24.1596	23.7615	23.9293	23.9656	23.4994	0.00941759	0.0211303	0.838663	O08873	MAP kinase-activating death domain protein	Madd
Q9Z1W6	Mtdh	Protein LYRIC	0.0225407	0.0442456	0.847026	24.4065	24.3982	24.5787	24.6858	23.9754	24.2215	24.2945	24.3564	24.5714	24.4986	24.1128	24.6899	24.8929	24.728	24.4384	24.7724	24.7644	24.4096	24.7149	24.979	24.514	24.7321	24.2044	24.119	0.0225407	0.0442456	0.847026	Q9Z1W6	Protein LYRIC	Mtdh
P20272	Cnr1	Cannabinoid receptor 1	0.0208892	0.0415821	0.788507	23.9157	23.9661	23.5277	24.0649	24.0519	23.2775	23.9114	23.9704	24.2332	23.6885	24.2891	24.4406	23.8182	23.3801	24.1204	24.6329	23.9551	24.2666	24.2502	24.2826	24.381	24.4394	24.7878	24.3973	0.0208892	0.0415821	0.788507	P20272	Cannabinoid receptor 1	Cnr1
Q9ER34	Aco2	Aconitate hydratase, mitochondrial	0.000315628	0.00141823	0.795061	30.3554	30.303	30.0977	30.4594	30.0696	29.8705	30.2736	30.3069	30.3885	30.3431	30.4351	30.7906	30.788	30.7073	30.6073	30.8136	30.8131	30.4723	30.491	30.6228	30.215	30.4801	30.6469	30.2838	0.000315628	0.00141823	0.795061	Q9ER34	Aconitate hydratase, mitochondrial	Aco2
B5DFN3	Uqcc2	Ubiquinol-cytochrome-c reductase complex assembly factor 2	0.00091734	0.00323072	0.798144	23.5127	23.5729	23.6489	23.4244	23.5605	23.5953	23.9712	23.6715	23.5916	23.7386	23.3871	23.9792	24.3244	23.9707	23.8647	24.2437	23.7452	23.775	23.9071	23.5513	23.6349	23.9239	24.3084	23.8884	0.00091734	0.00323072	0.798144	B5DFN3	Ubiquinol-cytochrome-c reductase complex assembly factor 2	Uqcc2
P48004	Psma7	Proteasome subunit alpha type-7	0.00218469	0.00650417	0.833214	24.8834	25.0699	24.9338	25.1192	24.9004	25.0903	25.2794	24.9092	25.0071	25.1276	24.5387	25.5006	25.4485	25.3515	25.1327	25.3531	25.3488	24.9292	25.3222	25.4424	25.1884	25.0904	25.1145	25.0332	0.00218469	0.00650417	0.833214	P48004	Proteasome subunit alpha type-7	Psma7
P30839	Aldh3a2	Fatty aldehyde dehydrogenase	0.00959022	0.0214608	0.858867	26.0657	26.1547	26.1696	26.0827	26.0167	26.5491	26.2792	26.057	25.9953	26.1088	26.027	26.2446	26.3484	26.4371	26.4315	26.5434	26.6684	25.8833	26.4886	26.3756	26.5139	26.3975	26.2529	26.0478	0.00959022	0.0214608	0.858867	P30839	Fatty aldehyde dehydrogenase	Aldh3a2
Q6AY30	Sccpdh	Saccharopine dehydrogenase-like oxidoreductase	1.75703e-05	0.000179302	0.788454	26.6417	26.724	26.9676	26.7176	26.6641	26.891	26.8449	26.9046	26.7695	26.7979	26.9755	27.1124	27.4729	27.3415	27.2107	27.3727	27.1122	27.022	27.2593	27.0167	26.8153	27.0334	27.166	27.0389	1.75703e-05	0.000179302	0.788454	Q6AY30	Saccharopine dehydrogenase-like oxidoreductase	Sccpdh
Q3KR86	Immt	MICOS complex subunit Mic60	2.36438e-05	0.000215336	0.808531	28.5397	28.3841	28.5738	28.745	28.3364	28.7198	28.615	28.6595	28.5345	28.5465	28.4417	28.8326	28.8906	29.0044	28.9392	29.0965	28.9915	28.6617	28.9774	28.861	28.6453	28.8442	28.8364	28.6097	2.36438e-05	0.000215336	0.808531	Q3KR86	MICOS complex subunit Mic60	Immt
D3ZW55	Itpa	Inosine triphosphate pyrophosphatase	0.00171882	0.00530362	0.695748	24.5891	24.7066	23.7172	24.5731	24.0784	23.7671	24.5789	24.3316	24.7136	24.6477	24.1295	25.3921	24.7307	25.0998	24.8873	25.2673	25.022	24.1884	24.868	25.0382	24.7157	24.7893	25.0665	24.2681	0.00171882	0.00530362	0.695748	D3ZW55	Inosine triphosphate pyrophosphatase	Itpa
P63245	Gnb2l1	Guanine nucleotide-binding protein subunit beta-2-like 1;Guanine nucleotide-binding protein subunit beta-2-like 1, N-terminally processed	0.00319421	0.0087274	0.802809	26.2791	25.9927	26.1513	26.2578	25.9994	25.7672	26.2372	26.1948	26.4455	26.7786	26.1859	26.6406	26.8504	26.8299	26.271	26.7461	26.2953	26.4401	26.2991	26.6528	26.4601	26.5089	26.5608	26.27	0.00319421	0.0087274	0.802809	P63245	Guanine nucleotide-binding protein subunit beta-2-like 1;Guanine nucleotide-binding protein subunit beta-2-like 1, N-terminally processed	Gnb2l1
Q64536	Pdk2	[Pyruvate dehydrogenase (acetyl-transferring)] kinase isozyme 2, mitochondrial	0.0061176	0.0147835	0.83488	25.0741	25.0777	25.679	25.0966	24.9779	25.2114	25.1637	25.0143	25.0282	25.073	25.2994	25.1945	25.28	25.3904	25.7327	25.7038	25.1734	25.3143	25.4186	25.5846	25.1003	25.6066	25.658	25.231	0.0061176	0.0147835	0.83488	Q64536	[Pyruvate dehydrogenase (acetyl-transferring)] kinase isozyme 2, mitochondrial	Pdk2
Q8K3P6	Slc25a25	Calcium-binding mitochondrial carrier protein SCaMC-2	0.00221558	0.00653865	0.772432	24.4013	23.944	23.56	24.0455	23.6657	24.3003	23.8682	23.8483	23.9492	24.0951	23.8898	24.4828	24.2275	24.5135	24.1503	24.6332	24.1999	23.9628	24.2551	24.6506	24.1994	24.7654	24.4472	23.8438	0.00221558	0.00653865	0.772432	Q8K3P6	Calcium-binding mitochondrial carrier protein SCaMC-2	Slc25a25
P23514	Copb1	Coatomer subunit beta	0.00714705	0.0168623	0.755324	24.1943	23.8664	23.3126	24.3429	23.5187	23.9496	24.0705	23.8078	24.1524	24.2419	23.4422	24.6201	24.4983	24.6913	24.0881	24.3085	23.5901	24.0509	24.2604	24.7835	24.2222	24.5126	24.2456	24.0904	0.00714705	0.0168623	0.755324	P23514	Coatomer subunit beta	Copb1
P07335	Ckb	Creatine kinase B-type	0.00940027	0.0211195	0.875375	30.2399	29.9796	29.7859	30.2741	29.9131	30.2445	29.8771	30.0309	29.9574	30.2486	29.9227	30.2075	30.3463	30.3199	30.075	30.3766	30.3322	30.0727	30.0101	30.4597	30.2904	30.2816	30.3152	29.9691	0.00940027	0.0211195	0.875375	P07335	Creatine kinase B-type	Ckb
P52873	Pc	Pyruvate carboxylase, mitochondrial	0.000169324	0.000853677	0.790791	26.7106	26.5667	26.7949	26.7145	26.2916	26.7582	26.5968	26.5627	26.7509	26.7886	26.6139	27.0978	27.2987	27.1112	27.0199	27.1489	27.2311	26.7086	26.8985	26.9924	26.7776	27.0687	26.9191	26.579	0.000169324	0.000853677	0.790791	P52873	Pyruvate carboxylase, mitochondrial	Pc
P15999	Atp5a1	ATP synthase subunit alpha, mitochondrial	0.00451118	0.0115963	0.830257	32.0039	31.7231	32.2736	31.8264	31.641	32.3561	31.9625	31.924	31.9209	31.8939	31.7249	32.2143	32.2377	32.4311	32.2459	32.4836	32.0517	32.0576	32.3033	32.1663	32.23	32.1605	32.3197	31.7011	0.00451118	0.0115963	0.830257	P15999	ATP synthase subunit alpha, mitochondrial	Atp5a1
Q4FZT9	Psmd2	26S proteasome non-ATPase regulatory subunit 2	0.000682181	0.00258527	0.803784	24.2513	24.1419	23.7683	24.2736	23.9043	23.743	23.9829	24.2952	24.2795	24.2777	24.0995	24.1322	24.674	24.4115	24.5566	24.6343	24.3228	24.4499	24.5161	24.4501	24.28	24.0906	24.51	24.2706	0.000682181	0.00258527	0.803784	Q4FZT9	26S proteasome non-ATPase regulatory subunit 2	Psmd2
Q9Z2S9	Flot2	Flotillin-2	0.00754362	0.0176748	0.822828	25.8701	25.9065	26.2246	25.8016	25.9327	25.6784	26.2822	25.8466	25.836	25.6083	26.1072	26.1489	26.456	26.0506	26.1781	26.4685	26.581	25.7072	26.2728	26.1581	26.0455	25.8755	26.46	26.1847	0.00754362	0.0176748	0.822828	Q9Z2S9	Flotillin-2	Flot2
P15205	Map1b	Microtubule-associated protein 1B;MAP1B heavy chain;MAP1 light chain LC1	6.17869e-05	0.000401023	0.827912	27.0844	27.0269	26.9353	26.9702	27.1714	27.025	27.2474	27.0039	27.0673	27.0216	26.9721	27.2934	27.5405	27.2864	27.3516	27.5085	27.4464	26.9676	27.1715	27.4733	27.333	27.2022	27.4101	27.1784	6.17869e-05	0.000401023	0.827912	P15205	Microtubule-associated protein 1B;MAP1B heavy chain;MAP1 light chain LC1	Map1b
P09812	Pygm	Glycogen phosphorylase, muscle form	0.000247432	0.00117081	0.809053	25.8226	25.7315	25.632	25.8278	25.4833	25.714	25.7293	25.6446	25.862	25.943	25.3247	26.1058	26.1085	26.2034	26.1041	26.2091	25.9885	25.6547	26.0368	26.0484	25.934	26.0173	25.9668	25.7141	0.000247432	0.00117081	0.809053	P09812	Glycogen phosphorylase, muscle form	Pygm
Q5XIJ4	Fam210a	Protein FAM210A	0.00159522	0.00503223	0.743357	24.7834	NaN	NaN	23.7566	24.2791	NaN	NaN	24.412	24.7624	24.6191	24.8031	24.9808	24.6309	24.8342	24.9457	25.4062	25.2029	25.0966	24.6508	24.9263	24.6812	24.7608	24.9314	24.858	0.00159522	0.00503223	0.743357	Q5XIJ4	Protein FAM210A	Fam210a
Q99068	Lrpap1	Alpha-2-macroglobulin receptor-associated protein	3.77337e-05	0.00029593	0.833564	24.1774	24.3254	24.2271	24.1989	24.3061	23.9173	24.5138	24.3046	24.2844	24.2128	24.2065	24.5968	24.5637	24.5225	24.6519	24.5533	24.3111	24.4087	24.534	24.5594	24.4196	24.3627	24.6467	24.4444	3.77337e-05	0.00029593	0.833564	Q99068	Alpha-2-macroglobulin receptor-associated protein	Lrpap1
P97756	Camkk1	Calcium/calmodulin-dependent protein kinase kinase 1	0.00355388	0.00952574	0.744945	24.3224	23.3972	23.9184	24.2291	23.4711	24.0772	24.0799	23.6748	24.1279	24.1223	23.694	24.551	24.3938	24.5688	24.1255	24.5939	24.9154	23.907	23.8017	24.2188	24.384	24.3115	24.6733	24.0309	0.00355388	0.00952574	0.744945	P97756	Calcium/calmodulin-dependent protein kinase kinase 1	Camkk1
Q9JLA3	Uggt1	UDP-glucose:glycoprotein glucosyltransferase 1	0.00103528	0.00357909	0.85238	24.2491	24.2771	24.3947	24.0809	23.9111	24.1427	24.3753	23.9537	24.0696	24.0582	23.9671	24.5153	24.468	24.4468	24.2469	24.5075	24.4297	24.1616	24.4148	24.3668	24.3611	24.3876	24.3597	24.0783	0.00103528	0.00357909	0.85238	Q9JLA3	UDP-glucose:glycoprotein glucosyltransferase 1	Uggt1
P38650	Dync1h1	Cytoplasmic dynein 1 heavy chain 1	0.000272808	0.00127311	0.83201	26.5149	26.451	26.4618	26.5618	26.3879	26.407	26.7138	26.4324	26.5205	26.5621	26.3122	26.7794	27.0698	26.7764	26.6599	26.9201	26.859	26.398	26.6494	26.9534	26.5982	26.7179	26.7682	26.5932	0.000272808	0.00127311	0.83201	P38650	Cytoplasmic dynein 1 heavy chain 1	Dync1h1
P25286	Atp6v0a1	V-type proton ATPase 116 kDa subunit a isoform 1	0.000731512	0.00271156	0.832781	28.5219	28.5933	28.677	28.388	28.6024	28.2963	28.7094	28.5451	28.5041	28.4834	28.711	28.8675	28.9549	28.7104	28.8511	29.0687	29.0138	28.4289	28.71	28.9223	28.7108	28.6181	29.028	28.676	0.000731512	0.00271156	0.832781	P25286	V-type proton ATPase 116 kDa subunit a isoform 1	Atp6v0a1
Q80Z30	Ppm1e	Protein phosphatase 1E	7.56606e-05	0.000469484	0.791382	24.9204	25.1465	24.6783	25.1763	25.0532	24.9157	25.0982	25.0632	25.0411	24.9056	24.787	25.1901	25.5241	25.4429	25.3288	25.3314	25.4023	24.9948	25.404	25.3462	25.5113	25.4123	25.3237	24.9228	7.56606e-05	0.000469484	0.791382	Q80Z30	Protein phosphatase 1E	Ppm1e
P81155	Vdac2	Voltage-dependent anion-selective channel protein 2	0.00132675	0.00433048	0.836722	30.212	30.0567	30.6022	30.2671	30.0104	30.5221	30.3324	30.3031	30.2846	30.3994	30.1937	30.6244	30.6127	30.6314	30.5399	30.7127	30.8652	30.5896	30.6346	30.3739	30.2533	30.4941	30.4197	30.3544	0.00132675	0.00433048	0.836722	P81155	Voltage-dependent anion-selective channel protein 2	Vdac2
P35738	Bckdhb	2-oxoisovalerate dehydrogenase subunit beta, mitochondrial	0.00552886	0.013633	0.811383	23.648	23.7497	24.2962	23.6489	23.4046	23.7312	23.5937	23.903	23.8989	23.8014	23.7032	24.1817	24.0279	24.0353	24.3086	24.2087	24.5469	23.8826	24.0087	23.8055	24.1744	24.207	23.863	23.572	0.00552886	0.013633	0.811383	P35738	2-oxoisovalerate dehydrogenase subunit beta, mitochondrial	Bckdhb
P32198	Cpt1a	Carnitine O-palmitoyltransferase 1, liver isoform	0.0127644	0.0273016	0.80358	23.9378	23.8983	24.2002	23.8591	23.6468	24.3857	23.6023	24.066	24.1108	23.9843	23.5287	24.2713	23.8867	24.2415	24.0831	24.5023	24.5533	23.9008	24.2862	24.1823	24.3853	24.9	24.1804	23.8063	0.0127644	0.0273016	0.80358	P32198	Carnitine O-palmitoyltransferase 1, liver isoform	Cpt1a
P62198	Psmc5	26S protease regulatory subunit 8	0.00336254	0.00911384	0.816823	24.3337	24.2184	23.7884	24.1538	24.0521	24.2628	24.5901	24.1234	24.0944	24.3089	23.7666	24.5117	24.832	24.5501	24.5961	24.531	24.4342	24.1957	24.4571	24.6506	24.1748	24.2763	24.1822	24.4033	0.00336254	0.00911384	0.816823	P62198	26S protease regulatory subunit 8	Psmc5
P63004	Pafah1b1	Platelet-activating factor acetylhydrolase IB subunit alpha	0.0017331	0.00532826	0.825719	25.8397	25.9667	25.7396	26.0682	25.6228	25.7953	26.251	25.8163	25.8398	25.9845	25.5559	26.0251	26.5068	26.1893	25.9649	26.1866	26.3853	25.8447	26.1421	26.1423	25.9802	26.0696	26.302	26.0561	0.0017331	0.00532826	0.825719	P63004	Platelet-activating factor acetylhydrolase IB subunit alpha	Pafah1b1
P05197	Eef2	Elongation factor 2	5.08654e-06	7.7627e-05	0.823639	26.133	26.0298	26.0488	26.1288	25.8978	26.1205	25.9703	25.9755	25.9676	26.1299	25.9362	26.3373	26.5083	26.4533	26.3226	26.3315	26.2838	26.074	26.3041	26.4237	26.1784	26.3454	26.3993	26.0769	5.08654e-06	7.7627e-05	0.823639	P05197	Elongation factor 2	Eef2
A8WCF8	Tprg1l	Tumor protein p63-regulated gene 1-like protein	0.0021895	0.0064843	0.822338	24.8113	24.5361	24.7909	24.6146	24.1216	24.7372	24.4134	24.6362	24.5671	24.5095	24.4257	24.8033	25.0228	24.8922	24.9248	25.1631	24.8077	24.4657	24.9154	24.8686	24.7946	24.7428	25.0591	24.4927	0.0021895	0.0064843	0.822338	A8WCF8	Tumor protein p63-regulated gene 1-like protein	Tprg1l
P57113	Gstz1	Maleylacetoacetate isomerase	0.0144435	0.0302439	0.821587	26.0414	25.5885	25.7203	25.5077	25.4786	25.5108	25.8694	25.7316	25.9878	25.6727	25.3822	25.6357	26.4053	26.4565	25.8977	26.1479	25.9736	25.7882	26.0728	26.1054	25.763	25.8602	26.0422	25.3902	0.0144435	0.0302439	0.821587	P57113	Maleylacetoacetate isomerase	Gstz1
F1LYQ8	Farp1	FERM, RhoGEF and pleckstrin domain-containing protein 1	0.00198296	0.00597709	0.818443	24.2536	24.6691	24.1112	24.3302	24.2434	24.24	24.5358	24.5776	24.4956	24.0527	24.3754	24.7605	24.8864	24.3213	24.5933	24.827	24.9664	24.26	24.7135	24.631	24.6945	24.5932	24.6206	24.4808	0.00198296	0.00597709	0.818443	F1LYQ8	FERM, RhoGEF and pleckstrin domain-containing protein 1	Farp1
Q5BKC9	Ngef	Ephexin-1	0.00287831	0.00808601	0.712912	24.5833	24.8009	23.8495	24.6322	24.3884	23.6751	23.7375	24.6273	24.5849	24.9467	24.6756	25.0809	25.0144	24.8683	25.2456	24.8844	24.542	24.6214	24.8099	25.4001	24.972	24.6341	24.9919	24.6015	0.00287831	0.00808601	0.712912	Q5BKC9	Ephexin-1	Ngef
Q6P7P5	Bzw1	Basic leucine zipper and W2 domain-containing protein 1	0.0087969	0.0200835	0.717515	23.9621	23.7509	22.6568	23.5499	23.6572	22.4171	23.743	23.7331	23.9387	23.9082	23.7878	23.6423	23.5886	23.7923	24.0218	23.9831	24.0851	24.1178	24.3441	24.1713	24.2288	24.0421	24.5922	23.8312	0.0087969	0.0200835	0.717515	Q6P7P5	Basic leucine zipper and W2 domain-containing protein 1	Bzw1
Q5XIU9	Pgrmc2	Membrane-associated progesterone receptor component 2	0.00950783	0.0213046	0.815787	24.547	24.2012	24.3665	24.2415	24.3823	24.173	24.3403	24.4633	24.1727	24.2481	23.3926	24.6493	24.4927	24.1614	24.5855	24.675	24.5183	24.2501	24.5466	24.6223	24.3373	24.3862	24.9072	24.6749	0.00950783	0.0213046	0.815787	Q5XIU9	Membrane-associated progesterone receptor component 2	Pgrmc2
Q68FY0	Uqcrc1	Cytochrome b-c1 complex subunit 1, mitochondrial	7.90905e-05	0.000485432	0.820394	29.6747	29.6702	29.9028	29.9238	29.7263	29.6787	29.7876	29.736	29.9023	30.0021	29.793	30.3198	30.2218	30.172	30.0605	30.2538	30.0409	30.0847	30.1142	29.9898	29.6461	30.1354	30.0603	30.0107	7.90905e-05	0.000485432	0.820394	Q68FY0	Cytochrome b-c1 complex subunit 1, mitochondrial	Uqcrc1
Q924S1	Agpat4	1-acyl-sn-glycerol-3-phosphate acyltransferase delta	0.00383328	0.0102261	0.761526	23.9713	23.9278	23.1159	23.8249	23.7537	22.6655	23.7911	23.766	23.8592	23.8429	23.8844	24.17	24.3408	23.9606	23.9736	24.1766	23.7548	23.8204	24.0733	24.1281	24.1768	24.1246	24.0366	24.1219	0.00383328	0.0102261	0.761526	Q924S1	1-acyl-sn-glycerol-3-phosphate acyltransferase delta	Agpat4
Q5U1Z0	Rab3gap2	Rab3 GTPase-activating protein non-catalytic subunit	6.99009e-05	0.000443491	0.771743	23.325	22.992	22.8844	23.3156	23.0193	23.2112	23.2283	23.1871	23.3427	23.2777	22.8541	23.8404	23.7215	23.6275	23.4392	23.6663	23.5831	23.3534	23.5062	23.6699	23.416	23.5026	23.3639	23.1046	6.99009e-05	0.000443491	0.771743	Q5U1Z0	Rab3 GTPase-activating protein non-catalytic subunit	Rab3gap2
P47863	Aqp4	Aquaporin-4	0.0158111	0.0325839	0.715012	26.9755	27.1004	25.2334	26.909	26.8336	25.983	26.1641	26.7623	26.8425	26.8811	26.4636	26.4569	26.5464	26.753	27.1508	27.5499	27.1017	27.2206	26.9228	27.1733	27.1278	27.5343	27.2174	26.803	0.0158111	0.0325839	0.715012	P47863	Aquaporin-4	Aqp4
P63138	Gabrb2	Gamma-aminobutyric acid receptor subunit beta-2	0.000710292	0.00266202	0.752193	25.8871	26.1494	25.7027	25.7686	25.7872	25.976	26.2551	26.076	25.9825	25.5385	26.2514	26.1104	26.5875	25.9604	26.227	26.7437	26.7936	26.0084	26.3583	26.3857	26.2445	26.2699	26.6855	26.2266	0.000710292	0.00266202	0.752193	P63138	Gamma-aminobutyric acid receptor subunit beta-2	Gabrb2
P19945	Rplp0	60S acidic ribosomal protein P0	0.000104122	0.000593881	0.765996	25.996	25.6716	25.7221	25.9137	25.5809	25.6671	25.9326	25.9156	25.8955	26.3609	25.6924	26.4269	26.123	26.6721	26.1401	26.2291	26.269	25.9216	26.1893	26.3731	26.1776	26.1678	26.2418	26.1164	0.000104122	0.000593881	0.765996	P19945	60S acidic ribosomal protein P0	Rplp0
Q63692	Cdc37	Hsp90 co-chaperone Cdc37;Hsp90 co-chaperone Cdc37, N-terminally processed	0.00355133	0.00953399	0.7651	24.5736	24.5743	24.0552	24.6906	24.2538	25.3168	24.6544	24.5492	24.4437	24.5043	24.0363	25.289	25.2393	24.7796	24.6533	24.9866	24.7785	24.6469	24.6817	25.1689	24.8418	24.6762	25.0357	24.924	0.00355133	0.00953399	0.7651	Q63692	Hsp90 co-chaperone Cdc37;Hsp90 co-chaperone Cdc37, N-terminally processed	Cdc37
P29315	Rnh1	Ribonuclease inhibitor	0.00167977	0.00523075	0.757616	23.8953	23.8015	23.5536	23.4486	23.2456	24.206	23.4786	23.9551	23.7987	23.852	23.3358	24.0904	24.3241	24.3467	23.8819	24.1223	24.4045	23.6038	23.9728	23.8181	23.9875	24.259	24.4247	23.9175	0.00167977	0.00523075	0.757616	P29315	Ribonuclease inhibitor	Rnh1
P40112	Psmb3	Proteasome subunit beta type-3	0.000454926	0.00188883	0.81908	24.2465	24.232	23.8212	24.4859	23.9498	23.9788	24.4569	24.3662	24.3158	24.3318	24.1267	24.6583	24.5379	24.4553	24.3587	24.563	24.6659	24.5793	24.2931	24.5699	24.5704	24.4733	24.4078	24.342	0.000454926	0.00188883	0.81908	P40112	Proteasome subunit beta type-3	Psmb3
B0K020	Cisd1	CDGSH iron-sulfur domain-containing protein 1	0.00152566	0.0048489	0.734783	29.3449	29.3403	28.1664	29.3825	29.032	28.5517	29.2999	29.4457	29.5808	29.1975	29.1261	29.7134	29.5907	29.7821	29.701	29.6366	29.6626	29.346	29.6955	29.5499	29.4035	29.4844	29.4411	29.5078	0.00152566	0.0048489	0.734783	B0K020	CDGSH iron-sulfur domain-containing protein 1	Cisd1
Q8VD52	Pdxp	Pyridoxal phosphate phosphatase	5.41327e-05	0.000371259	0.799933	24.7442	24.3223	24.7596	24.535	24.6888	24.6997	24.6484	24.4896	24.7348	24.5509	24.426	24.899	25.1975	24.9934	24.8332	24.5761	25.0221	24.8396	25.0657	24.9384	25.0943	24.8498	24.9791	24.6976	5.41327e-05	0.000371259	0.799933	Q8VD52	Pyridoxal phosphate phosphatase	Pdxp
Q8VHV7	Hnrnph1	Heterogeneous nuclear ribonucleoprotein H;Heterogeneous nuclear ribonucleoprotein H, N-terminally processed	0.00179595	0.00545223	0.807711	24.7504	24.316	24.6379	24.5306	24.7679	24.8173	24.59	24.4645	24.5498	24.7553	24.4321	24.986	25.3071	25.3388	24.7498	24.9366	24.7721	24.4707	24.7784	25.0903	24.7728	24.8797	25.0561	24.6807	0.00179595	0.00545223	0.807711	Q8VHV7	Heterogeneous nuclear ribonucleoprotein H;Heterogeneous nuclear ribonucleoprotein H, N-terminally processed	Hnrnph1
O88483	Pdp1	[Pyruvate dehydrogenase [acetyl-transferring]]-phosphatase 1, mitochondrial	0.00707976	0.0167502	0.748765	23.5505	23.9846	24.407	23.652	23.69	24.0262	23.7946	24.2758	24.1096	23.968	23.4846	24.3539	24.8943	24.2332	24.2959	24.7925	23.6618	23.9401	24.7928	24.2267	24.2575	23.9158	24.6847	24.1279	0.00707976	0.0167502	0.748765	O88483	[Pyruvate dehydrogenase [acetyl-transferring]]-phosphatase 1, mitochondrial	Pdp1
P47858	Pfkm	ATP-dependent 6-phosphofructokinase, muscle type	8.34237e-05	0.00051018	0.767809	27.0315	26.9754	26.5643	27.0253	26.7867	26.6683	27.1934	27.0777	27.1118	27.2158	26.7621	27.5012	27.5704	27.3067	27.3267	27.5379	27.3993	27.0301	27.2378	27.475	27.2191	27.3137	27.2937	27.0492	8.34237e-05	0.00051018	0.767809	P47858	ATP-dependent 6-phosphofructokinase, muscle type	Pfkm
Q63569	Psmc3	26S protease regulatory subunit 6A	0.00152725	0.00484486	0.724853	24.261	24.297	23.3803	24.0968	23.795	23.5116	24.2107	24.0222	24.1871	24.1029	23.6425	24.7982	24.4343	24.2603	24.3844	24.6907	24.5343	24.214	23.9602	24.793	23.9265	24.3782	24.8632	24.2153	0.00152725	0.00484486	0.724853	Q63569	26S protease regulatory subunit 6A	Psmc3
D3ZQG6	Trim2	Tripartite motif-containing protein 2	0.00172225	0.00530452	0.819961	24.8224	24.5522	24.9189	24.6517	24.7721	24.806	24.8758	24.6016	24.6452	25.0096	24.3748	25.0594	25.3216	25.2963	25.0962	25.0625	25.1659	24.7274	24.8344	25.1891	24.9467	24.8891	24.972	24.6526	0.00172225	0.00530452	0.819961	D3ZQG6	Tripartite motif-containing protein 2	Trim2
P62815	Atp6v1b2	V-type proton ATPase subunit B, brain isoform	0.000467994	0.00193362	0.817291	28.7114	28.8194	28.9032	28.8407	28.6198	28.5814	29.0663	28.7395	28.7958	28.8073	28.9443	29.0858	29.4487	29.15	29.0945	29.2987	29.3383	28.7466	29.0509	29.1032	28.9225	28.9229	29.1742	28.8821	0.000467994	0.00193362	0.817291	P62815	V-type proton ATPase subunit B, brain isoform	Atp6v1b2
P14408	Fh	Fumarate hydratase, mitochondrial	0.00013557	0.000731386	0.824213	27.3629	27.2562	27.3435	27.5764	27.1315	27.0526	27.0895	27.3683	27.2433	27.3586	27.2035	27.6063	27.5434	27.6802	27.5333	27.863	27.5233	27.6457	27.4578	27.576	27.3514	27.4153	27.6293	27.3301	0.00013557	0.000731386	0.824213	P14408	Fumarate hydratase, mitochondrial	Fh
Q3KRD5	Tomm34	Mitochondrial import receptor subunit TOM34	0.001171	0.00389721	0.813074	23.1702	23.3386	22.9537	23.2095	23.172	23.1566	23.3936	22.9812	23.2437	22.9576	23.1562	23.3669	23.7748	23.5989	23.3023	23.5638	23.5511	23.407	23.3361	23.5616	23.087	23.4538	23.0815	23.8442	0.001171	0.00389721	0.813074	Q3KRD5	Mitochondrial import receptor subunit TOM34	Tomm34
Q02563	Sv2a	Synaptic vesicle glycoprotein 2A	0.0014442	0.00460729	0.795141	27.4858	27.8197	27.7723	27.4727	27.6125	27.319	27.6892	27.4441	27.6186	27.7162	27.68	27.6432	27.8862	27.8989	28.2308	28.2083	27.9451	27.6883	27.6031	28.314	28.0368	27.5275	28.251	27.9017	0.0014442	0.00460729	0.795141	Q02563	Synaptic vesicle glycoprotein 2A	Sv2a
P97849	Slc27a1	Long-chain fatty acid transport protein 1	0.00963456	0.0215316	0.846262	25.5932	25.5462	25.5797	25.4243	25.5462	25.5972	25.6497	25.8177	25.7735	25.514	25.3526	26.0169	25.5406	25.9992	26.248	25.914	25.8019	25.5684	26.0459	25.8626	25.8609	25.8934	25.6285	25.3073	0.00963456	0.0215316	0.846262	P97849	Long-chain fatty acid transport protein 1	Slc27a1
O08662	Pi4ka	Phosphatidylinositol 4-kinase alpha	0.000504582	0.0020255	0.810391	24.6664	24.6386	24.7611	24.5333	24.6889	24.7612	24.4986	24.7016	24.5487	24.4049	24.8564	24.8772	25.0332	24.5832	24.9684	25.3	25.0642	24.6247	24.9325	24.9658	24.9481	24.8969	25.3095	24.7826	0.000504582	0.0020255	0.810391	O08662	Phosphatidylinositol 4-kinase alpha	Pi4ka
Q62638	Glg1	Golgi apparatus protein 1	0.000862048	0.00306145	0.816415	24.9108	24.734	24.7811	25.1429	24.6253	24.6651	24.9242	24.8678	24.8819	25.0863	24.792	25.5147	25.149	25.0422	25.1319	25.374	25.3384	24.9334	24.9861	25.361	24.829	25.1572	25.173	24.9368	0.000862048	0.00306145	0.816415	Q62638	Golgi apparatus protein 1	Glg1
Q4FZY0	Efhd2	EF-hand domain-containing protein D2	0.0250174	0.0483784	0.739346	26.0283	25.9142	24.5799	26.1556	25.7943	24.4183	26.1294	25.9398	25.9679	26.0168	25.811	26.2453	26.2914	26.3406	25.979	26.3059	26.2209	25.7367	26.2206	26.3979	25.979	26.2204	26.2009	25.6908	0.0250174	0.0483784	0.739346	Q4FZY0	EF-hand domain-containing protein D2	Efhd2
P50399	Gdi2	Rab GDP dissociation inhibitor beta	0.00763763	0.0177966	0.833874	26.0011	25.9575	26.1122	26.1313	25.6474	26.0917	25.9403	25.8815	26.0775	26.0631	25.5971	26.4645	26.3157	26.2805	26.1144	26.4969	25.7605	26.0228	26.0416	26.4689	26.0058	26.4159	26.4641	25.9656	0.00763763	0.0177966	0.833874	P50399	Rab GDP dissociation inhibitor beta	Gdi2
Q68FR6	Eef1g	Elongation factor 1-gamma	0.000437118	0.00183287	0.815792	26.6326	26.4345	26.7106	26.683	26.3777	26.6077	26.919	26.5277	26.733	26.6954	26.5992	27.1016	27.2125	27.0315	26.9929	27.0715	26.8817	26.5935	26.911	27.1268	26.8719	26.8143	26.7812	26.6067	0.000437118	0.00183287	0.815792	Q68FR6	Elongation factor 1-gamma	Eef1g
Q01062	Pde2a	cGMP-dependent 3,5-cyclic phosphodiesterase	0.000155499	0.000803093	0.789159	26.363	26.361	26.5019	26.1066	26.4444	26.0787	26.3071	26.3408	26.2585	26.1237	26.5223	26.638	26.8648	26.3761	26.7401	26.8736	26.925	26.2692	26.6148	26.5862	26.522	26.5385	26.902	26.6183	0.000155499	0.000803093	0.789159	Q01062	cGMP-dependent 3,5-cyclic phosphodiesterase	Pde2a
Q9ERH3	Wdr7	WD repeat-containing protein 7	0.00265351	0.00756743	0.823091	25.1956	25.2059	25.1661	25.3235	25.0521	25.1162	25.6123	25.2755	25.2316	25.3468	25.2992	25.6456	25.8146	25.6731	25.4554	25.9211	25.6642	25.2455	25.4987	25.7881	25.2927	25.3421	25.509	25.1397	0.00265351	0.00756743	0.823091	Q9ERH3	WD repeat-containing protein 7	Wdr7
P18163	Acsl1	Long-chain-fatty-acid--CoA ligase 1	3.58763e-06	6.07744e-05	0.801111	24.5417	24.4763	24.3842	24.5427	24.3234	24.751	24.5029	24.6594	24.4556	24.5466	24.4618	24.7747	24.9838	24.7373	24.7424	25.0664	24.7801	24.9036	24.8205	25.0475	24.7045	24.7155	24.8949	24.6599	3.58763e-06	6.07744e-05	0.801111	P18163	Long-chain-fatty-acid--CoA ligase 1	Acsl1
P54900	Scn2b	Sodium channel subunit beta-2	0.0186377	0.037766	0.825268	26.2557	26.377	26.1201	26.2908	26.5669	25.7837	26.5515	26.3581	26.5001	26.2447	26.442	26.438	26.726	26.3705	26.7229	26.8893	27.0299	26.0788	26.5547	26.951	26.5795	26.6327	26.6757	26.0781	0.0186377	0.037766	0.825268	P54900	Sodium channel subunit beta-2	Scn2b
Q5XIM5	Cdv3	Protein CDV3 homolog	0.00153251	0.00485247	0.771673	23.3184	23.3199	23.3998	23.2928	23.3769	23.1962	23.6972	23.4305	23.3661	23.4054	23.4082	24.2087	23.7307	24.3619	23.6177	23.7387	24.2869	23.4586	23.7058	23.6505	23.5103	23.6395	23.5836	23.3454	0.00153251	0.00485247	0.771673	Q5XIM5	Protein CDV3 homolog	Cdv3
Q6Q7Y5	Gna13	Guanine nucleotide-binding protein subunit alpha-13	0.00519063	0.0129881	0.838075	24.4358	24.4105	24.6033	24.1697	24.2139	24.7142	24.3834	24.2633	24.2585	24.177	24.4705	24.8334	24.5314	24.4531	24.5338	24.8532	25.0054	24.3361	24.6888	24.6562	24.736	24.6399	24.6878	24.2035	0.00519063	0.0129881	0.838075	Q6Q7Y5	Guanine nucleotide-binding protein subunit alpha-13	Gna13
Q64568	Atp2b3	Plasma membrane calcium-transporting ATPase 3	0.00439246	0.0113255	0.824073	26.1668	26.439	26.4628	26.1007	26.22	26.229	26.306	26.2729	26.2526	25.9599	26.3704	26.5221	26.7494	26.2788	26.5584	26.7979	26.8617	26.118	26.2423	26.7549	26.2303	26.5246	26.8502	26.426	0.00439246	0.0113255	0.824073	Q64568	Plasma membrane calcium-transporting ATPase 3	Atp2b3
Q07009	Capn2	Calpain-2 catalytic subunit	0.00165147	0.00516162	0.774384	24.077	24.3519	24.2723	24.3272	24.1823	24.3304	23.6822	24.4516	24.4803	24.3575	23.4958	24.389	24.616	24.6937	24.6651	24.8458	24.2714	24.5165	24.7151	24.5523	24.3853	24.6604	24.5991	24.2594	0.00165147	0.00516162	0.774384	Q07009	Calpain-2 catalytic subunit	Capn2
P97697	Impa1	Inositol monophosphatase 1	0.0127491	0.0273033	0.832122	24.7395	24.9385	25.1222	24.9979	24.7629	25.4481	25.3049	25.005	24.9088	25.0784	24.4759	25.4173	25.3821	25.4858	25.1433	25.4144	25.4956	24.7663	25.1199	25.2688	25.0746	25.2063	25.3575	25.0573	0.0127491	0.0273033	0.832122	P97697	Inositol monophosphatase 1	Impa1
O08839	Bin1	Myc box-dependent-interacting protein 1	0.00904909	0.0204935	0.851185	26.976	27.0548	26.9348	27.1511	27.0768	26.9237	27.5023	26.9693	27.1824	27.2238	26.8046	27.3446	27.5056	27.5258	27.0219	27.5858	27.2227	27.0305	27.3241	27.5683	27.0625	27.2764	27.3876	27.1111	0.00904909	0.0204935	0.851185	O08839	Myc box-dependent-interacting protein 1	Bin1
Q66HD0	Hsp90b1	Endoplasmin	0.000159903	0.000815893	0.805574	26.8352	26.5973	26.9354	26.7033	26.4475	26.9676	26.8338	26.7995	26.666	26.818	26.5879	26.9241	27.2717	27.2222	27.0688	27.2322	27.2934	26.8431	26.8921	27.2025	26.9284	26.9718	27.0892	26.7962	0.000159903	0.000815893	0.805574	Q66HD0	Endoplasmin	Hsp90b1
Q9WTP0	Epb41l1	Band 4.1-like protein 1	0.00016591	0.000841472	0.815633	26.2374	26.1981	26.0156	26.2056	26.1695	25.9387	26.183	26.2072	26.257	26.1313	26.1907	26.3965	26.5589	26.2462	26.5756	26.6822	26.767	26.0917	26.3645	26.6477	26.4598	26.3683	26.4867	26.2264	0.00016591	0.000841472	0.815633	Q9WTP0	Band 4.1-like protein 1	Epb41l1
Q62784	Inpp4a	Type I inositol 3,4-bisphosphate 4-phosphatase	0.00547852	0.0135483	0.843549	23.49	23.5572	23.7481	23.9325	23.7095	23.7127	23.911	23.6988	23.767	23.6457	23.7473	24.0613	24.1752	24.0488	23.9029	24.1782	24.4409	23.7179	24.0529	23.9522	23.7445	23.9814	23.7003	23.5942	0.00547852	0.0135483	0.843549	Q62784	Type I inositol 3,4-bisphosphate 4-phosphatase	Inpp4a
P56571		ES1 protein homolog, mitochondrial	0.00904503	0.0205118	0.838772	28.1349	28.1961	28.3946	28.3112	27.8845	28.1643	28.4718	28.4008	28.4157	28.0489	28.2406	28.4755	28.697	28.6498	28.7486	28.7679	28.7966	28.4229	28.2342	28.5089	28.1377	28.0987	28.6144	28.2929	0.00904503	0.0205118	0.838772	P56571	ES1 protein homolog, mitochondrial
P09456	Prkar1a	cAMP-dependent protein kinase type I-alpha regulatory subunit;cAMP-dependent protein kinase type I-alpha regulatory subunit, N-terminally processed	0.00482433	0.0122709	0.783378	25.2659	25.1763	24.9954	25.1543	25.3301	25.2406	25.5394	25.2214	25.2398	25.1012	25.1284	25.3926	25.4896	25.0394	25.5259	25.9109	25.7407	25.2891	25.4861	25.6733	25.4314	25.3372	26.476	25.6145	0.00482433	0.0122709	0.783378	P09456	cAMP-dependent protein kinase type I-alpha regulatory subunit;cAMP-dependent protein kinase type I-alpha regulatory subunit, N-terminally processed	Prkar1a
P53534	Pygb	Glycogen phosphorylase, brain form	0.000668968	0.00256387	0.810687	27.4086	27.3588	27.0601	27.5765	27.2205	27.0935	27.427	27.2448	27.4927	27.6426	27.0962	27.7987	27.7674	27.7601	27.5823	27.803	27.6261	27.2599	27.514	27.8096	27.5382	27.612	27.7577	27.3869	0.000668968	0.00256387	0.810687	P53534	Glycogen phosphorylase, brain form	Pygb
P26769	Adcy2	Adenylate cyclase type 2	0.00654942	0.0157596	0.834661	23.9647	24.0316	24.2082	23.9374	24.214	24.1644	23.6727	23.9712	23.9386	23.5473	24.1668	24.1322	23.9845	24.2383	24.3708	24.5063	24.1648	24.1922	23.8107	24.3795	24.3021	24.1883	24.6125	24.291	0.00654942	0.0157596	0.834661	P26769	Adenylate cyclase type 2	Adcy2
D3ZTX0	Tmed7	Transmembrane emp24 domain-containing protein 7	0.0259082	0.0498733	0.867568	24.9242	24.8318	25.2088	25.1989	25.2695	24.9805	25.2986	24.9646	24.9592	25.1143	25.1281	25.5346	25.5153	25.4206	25.4511	25.1476	25.3804	24.7362	25.3876	25.3739	25.0051	25.5443	25.0664	25.1395	0.0259082	0.0498733	0.867568	D3ZTX0	Transmembrane emp24 domain-containing protein 7	Tmed7
P04797	Gapdh	Glyceraldehyde-3-phosphate dehydrogenase	0.0242227	0.047219	0.876907	31.0714	31.1614	31.2848	31.4703	31.1366	31.7238	31.3437	31.1483	31.1426	31.4321	30.9761	31.7227	31.3905	31.481	31.4274	31.4127	31.5001	31.477	31.4072	31.1425	31.4408	31.8094	31.2924	31.3766	0.0242227	0.047219	0.876907	P04797	Glyceraldehyde-3-phosphate dehydrogenase	Gapdh
Q64548	Rtn1	Reticulon-1	0.00120493	0.00397886	0.785098	28.5037	28.5878	28.2124	28.7764	28.8135	28.2807	28.774	28.7075	28.6621	28.6608	28.923	28.9255	29.2463	28.8213	29.0232	29.1814	29.4088	28.5687	28.8668	29.2203	28.9179	28.82	28.995	28.6993	0.00120493	0.00397886	0.785098	Q64548	Reticulon-1	Rtn1
Q99N27	Snx1	Sorting nexin-1	0.000612709	0.00238604	0.812548	23.9348	24.1801	23.6422	23.9534	23.9905	23.8732	24.1915	24.0304	24.0953	23.8491	23.8064	24.4076	24.6931	24.18	24.2167	24.4633	24.333	24.0706	24.1215	24.4023	24.2235	24.0984	24.1951	23.9526	0.000612709	0.00238604	0.812548	Q99N27	Sorting nexin-1	Snx1
P38983	Rpsa	40S ribosomal protein SA	0.00341337	0.00923681	0.862019	27.0215	26.7686	26.894	26.7864	26.694	26.9811	27.0572	26.8783	26.9486	27.2882	26.7019	27.2196	27.1804	27.4109	27.1804	27.2462	26.9502	26.8961	27.2312	27.1573	27.0327	27.0553	27.1087	26.9573	0.00341337	0.00923681	0.862019	P38983	40S ribosomal protein SA	Rpsa
Q62717	Cadps	Calcium-dependent secretion activator 1	0.00778867	0.0181236	0.807819	25.9101	25.836	25.0595	26.0436	25.668	25.1073	25.8066	25.6601	25.7466	25.8588	25.7457	26.0406	26.1357	25.8197	25.8526	26.2556	25.9588	25.8176	25.9003	26.2155	25.5471	26.0646	26.1803	26.0097	0.00778867	0.0181236	0.807819	Q62717	Calcium-dependent secretion activator 1	Cadps
P09117	Aldoc	Fructose-bisphosphate aldolase C	0.0048635	0.0123151	0.831486	29.1029	28.9514	28.7712	29.0947	28.7235	28.6691	29.0555	29.0588	28.9707	29.1895	28.8854	29.3313	29.6051	29.2355	28.9765	29.4854	29.2876	28.9404	29.0061	29.233	28.9328	29.0455	29.1873	29.5714	0.0048635	0.0123151	0.831486	P09117	Fructose-bisphosphate aldolase C	Aldoc
Q7TPB1	Cct4	T-complex protein 1 subunit delta	0.000807201	0.00292805	0.855628	26.1158	26.0938	26.3126	25.9924	26.0808	26.4431	26.2811	26.117	26.2608	26.1571	26.2274	26.3969	26.4193	26.2924	26.4581	26.6855	26.5048	26.1579	26.4077	26.458	26.5493	26.2973	26.5706	26.1869	0.000807201	0.00292805	0.855628	Q7TPB1	T-complex protein 1 subunit delta	Cct4
P41542	Uso1	General vesicular transport factor p115	0.0221768	0.0437339	0.857951	23.7881	23.6644	23.8748	23.9952	23.4904	23.7786	23.8164	23.6572	23.8945	23.7453	23.5912	24.0461	23.3028	24.2074	24.0197	24.0943	24.0935	23.9347	24.2363	24.2547	23.8131	24.0392	24.0143	23.6218	0.0221768	0.0437339	0.857951	P41542	General vesicular transport factor p115	Uso1
Q68FS4	Lap3	Cytosol aminopeptidase	0.00712835	0.0168416	0.830938	25.0886	24.7167	24.7375	24.9436	24.7426	25.1094	24.9773	24.5892	24.9568	24.988	24.4324	25.2112	25.2729	25.3652	24.992	25.1357	24.9213	24.8689	25.2368	25.3606	25.221	25.0815	25.2036	24.5725	0.00712835	0.0168416	0.830938	Q68FS4	Cytosol aminopeptidase	Lap3
Q6AYN4	Phyhipl	Phytanoyl-CoA hydroxylase-interacting protein-like	0.000496805	0.00201337	0.839635	24.7894	24.7147	24.7875	24.8603	24.7466	24.546	24.7021	24.7014	24.9462	24.8192	24.6374	24.9064	25.0992	24.9476	25.1381	25.077	25.0065	24.9575	25.1581	25.0029	25.151	24.5361	25.2113	24.8374	0.000496805	0.00201337	0.839635	Q6AYN4	Phytanoyl-CoA hydroxylase-interacting protein-like	Phyhipl
Q9JJ31	Cul5	Cullin-5	0.018318	0.0371626	0.768653	23.3899	23.1027	23.0281	23.4292	23.2788	23.3869	22.9601	23.1319	23.3633	23.4139	23.4113	22.9866	24.3713	23.623	23.6756	23.9601	23.9687	23.6427	23.3647	24.5577	23.4517	23.1347	23.359	23.2616	0.018318	0.0371626	0.768653	Q9JJ31	Cullin-5	Cul5
O88588	Pacs1	Phosphofurin acidic cluster sorting protein 1	0.00124348	0.00408227	0.826926	25.0003	24.8987	24.7592	25.0882	25.1246	24.7959	25.2498	25.0618	24.9173	25.069	25.1518	25.1731	25.3965	25.2791	25.359	25.4074	25.633	25.0786	25.3106	25.3352	25.0317	25.321	25.4963	24.8805	0.00124348	0.00408227	0.826926	O88588	Phosphofurin acidic cluster sorting protein 1	Pacs1
P11250	Rpl34	60S ribosomal protein L34	0.000111786	0.00062912	0.878956	25.5074	NaN	NaN	NaN	24.9256	NaN	NaN	NaN	NaN	NaN	NaN	25.1535	NaN	24.3122	NaN	25.4755	25.3509	25.3111	25.933	25.732	25.6409	25.6619	25.5356	25.3224	0.000111786	0.00062912	0.878956	P11250	60S ribosomal protein L34	Rpl34
O55012	Picalm	Phosphatidylinositol-binding clathrin assembly protein	0.00895199	0.0203553	0.796661	23.9882	23.799	23.9916	24.295	24.211	23.5497	23.8265	24.069	23.9303	24.1257	24.3679	24.0683	24.528	24.6823	24.2107	24.8722	24.8216	24.2506	23.9504	24.2661	23.919	24.4629	24.2093	24.204	0.00895199	0.0203553	0.796661	O55012	Phosphatidylinositol-binding clathrin assembly protein	Picalm
Q80Z29	Nampt	Nicotinamide phosphoribosyltransferase	0.00538105	0.0133658	0.840242	22.9973	23.1856	22.9058	22.8046	23.0928	23.1201	23.24	23.2628	22.7561	22.8873	22.9143	23.2173	23.335	23.4229	23.1152	23.6112	23.5107	23.2562	23.3815	23.149	23.486	22.9197	23.1211	22.9358	0.00538105	0.0133658	0.840242	Q80Z29	Nicotinamide phosphoribosyltransferase	Nampt
P27653	Mthfd1	C-1-tetrahydrofolate synthase, cytoplasmic;Methylenetetrahydrofolate dehydrogenase;Methenyltetrahydrofolate cyclohydrolase;Formyltetrahydrofolate synthetase;C-1-tetrahydrofolate synthase, cytoplasmic, N-terminally processed	0.0133546	0.0283138	0.833303	23.9623	23.8641	23.8221	23.9616	23.6743	23.9077	24.1275	23.9274	24.0482	24.3999	23.7465	24.5081	24.4741	24.4801	24.1694	24.1862	24.3998	23.8591	24.0609	24.342	24.0372	24.4642	24.148	23.6311	0.0133546	0.0283138	0.833303	P27653	C-1-tetrahydrofolate synthase, cytoplasmic;Methylenetetrahydrofolate dehydrogenase;Methenyltetrahydrofolate cyclohydrolase;Formyltetrahydrofolate synthetase;C-1-tetrahydrofolate synthase, cytoplasmic, N-terminally processed	Mthfd1
O88954	Mpp3	MAGUK p55 subfamily member 3	0.0170187	0.0347765	0.766362	23.4298	24.0212	24.1766	23.4126	23.9134	22.9547	24.3893	23.8431	23.8315	23.6995	23.9951	24.0926	23.73	23.9571	24.4511	24.3091	24.591	23.812	24.538	24.0987	23.6768	24.3635	24.6145	23.9989	0.0170187	0.0347765	0.766362	O88954	MAGUK p55 subfamily member 3	Mpp3
Q5FVC2	Arhgef2	Rho guanine nucleotide exchange factor 2	3.59255e-06	6.02552e-05	0.805392	25.0823	24.9779	25.1474	25.0786	24.8529	24.7798	25.0951	25.0442	25.0782	25.3237	24.9844	25.3884	25.4723	25.4303	25.1916	25.4966	25.2544	25.2107	25.3326	25.3301	25.2791	25.4617	25.451	25.2856	3.59255e-06	6.02552e-05	0.805392	Q5FVC2	Rho guanine nucleotide exchange factor 2	Arhgef2
P51650	Aldh5a1	Succinate-semialdehyde dehydrogenase, mitochondrial	0.00588132	0.0143146	0.853949	27.6794	27.5144	27.8924	27.6766	27.4648	27.7044	27.9303	27.6989	27.6276	27.6308	27.5377	28.0331	28.1128	28.0717	27.8478	27.9631	28.1764	27.6102	27.9204	27.9298	27.7327	27.7953	28.0217	27.4411	0.00588132	0.0143146	0.853949	P51650	Succinate-semialdehyde dehydrogenase, mitochondrial	Aldh5a1
P62260	Ywhae	14-3-3 protein epsilon	0.00112298	0.00378197	0.729303	29.1088	29.1285	28.6287	29.1405	28.8693	28.7531	29.0675	29.1346	29.0447	29.1122	28.7969	29.132	30.0131	29.3206	29.6923	29.5887	29.3671	29.0929	29.1783	29.9756	29.0298	29.1055	29.9553	29.2148	0.00112298	0.00378197	0.729303	P62260	14-3-3 protein epsilon	Ywhae
Q4KLF8	Arpc5	Actin-related protein 2/3 complex subunit 5	0.00396387	0.0104592	0.843125	25.6389	25.7356	25.8022	25.4409	25.5898	25.8723	25.5485	25.5054	25.6716	25.3543	25.581	25.7269	25.9244	25.8053	25.9466	25.8426	26.4554	25.6102	25.8743	25.8339	25.8685	25.7823	25.9057	25.5903	0.00396387	0.0104592	0.843125	Q4KLF8	Actin-related protein 2/3 complex subunit 5	Arpc5
Q9Z272	Git1	ARF GTPase-activating protein GIT1	0.019657	0.039407	0.872492	24.5068	24.612	24.8362	24.5113	24.5759	24.8903	24.8326	24.4991	24.3983	24.3392	24.6092	24.7021	24.9527	24.7704	24.8284	24.9868	25.1122	24.6349	24.6993	24.9968	24.8832	24.5571	24.8474	24.3998	0.019657	0.039407	0.872492	Q9Z272	ARF GTPase-activating protein GIT1	Git1
Q8K3P7	Hint3	Histidine triad nucleotide-binding protein 3	0.016361	0.0336355	0.853291	25.4428	25.0056	25.293	25.2326	25.1777	25.4848	25.403	25.417	25.2225	25.2492	24.9837	25.2601	25.7903	25.646	25.1348	25.6775	25.8006	25.2673	25.7524	25.2472	25.3321	25.271	25.5014	25.7362	0.016361	0.0336355	0.853291	Q8K3P7	Histidine triad nucleotide-binding protein 3	Hint3
P49911	Anp32a	Acidic leucine-rich nuclear phosphoprotein 32 family member A	0.014505	0.0303352	0.840627	25.145	25.1167	25.2375	25.0676	25.094	25.0602	25.3194	24.9411	25.2531	25.1163	24.924	25.4282	25.8632	25.6176	25.3499	25.7117	25.0373	24.9276	25.3675	25.5673	25.3151	25.4857	25.1491	24.9425	0.014505	0.0303352	0.840627	P49911	Acidic leucine-rich nuclear phosphoprotein 32 family member A	Anp32a
Q62813	Lsamp	Limbic system-associated membrane protein	0.00068115	0.00258715	0.771359	27.6927	27.7341	27.9985	27.68	28.0027	28.1058	27.9527	28.1037	27.7321	27.6014	28.1355	28.1794	28.603	27.9938	28.491	28.5203	28.3277	27.8436	28.2035	28.2898	28.0895	28.1468	28.6825	28.0079	0.00068115	0.00258715	0.771359	Q62813	Limbic system-associated membrane protein	Lsamp
Q6UPE1	Etfdh	Electron transfer flavoprotein-ubiquinone oxidoreductase, mitochondrial	6.38967e-05	0.000413134	0.804984	25.7632	25.7742	25.7335	25.7758	25.4349	25.83	25.842	25.7282	25.8498	25.7451	25.4566	25.9649	26.0139	26.2117	26.0953	26.0497	26.3557	25.8666	26.2828	25.9088	25.8985	26.0678	25.8722	25.8564	6.38967e-05	0.000413134	0.804984	Q6UPE1	Electron transfer flavoprotein-ubiquinone oxidoreductase, mitochondrial	Etfdh
P06761	Hspa5	78 kDa glucose-regulated protein	0.000650744	0.00249968	0.822149	27.5412	27.4297	27.7236	27.5886	27.4118	27.5516	27.7543	27.609	27.6509	27.7248	27.3672	27.8392	28.1766	28.0568	27.8946	27.9472	28.1115	27.5248	27.8213	28.0062	27.7602	27.7599	27.754	27.5283	0.000650744	0.00249968	0.822149	P06761	78 kDa glucose-regulated protein	Hspa5
Q5XFW8	Sec13	Protein SEC13 homolog	0.000108026	0.000609986	0.882428	24.1611	24.0247	NaN	24.6176	24.0304	23.9	24.0637	23.9232	24.2462	24.6564	24.1972	NaN	NaN	NaN	NaN	NaN	NaN	24.4043	NaN	NaN	NaN	NaN	NaN	24.3207	0.000108026	0.000609986	0.882428	Q5XFW8	Protein SEC13 homolog	Sec13
Q3B8Q0	Mapre2	Microtubule-associated protein RP/EB family member 2	0.00782602	0.0181607	0.843162	25.2887	25.4555	25.9491	25.3978	25.2125	25.4784	25.5612	25.3394	25.3195	25.5047	25.1443	25.6472	25.6371	25.8619	25.6854	25.6247	25.9998	25.2635	25.6599	25.675	25.5769	25.6245	25.977	25.4634	0.00782602	0.0181607	0.843162	Q3B8Q0	Microtubule-associated protein RP/EB family member 2	Mapre2
P24268	Ctsd	Cathepsin D;Cathepsin D 12 kDa light chain;Cathepsin D 9 kDa light chain;Cathepsin D 34 kDa heavy chain;Cathepsin D 30 kDa heavy chain	0.0187644	0.0379318	0.801702	26.8206	26.679	25.8051	26.8454	26.4702	26.2414	26.718	26.6217	26.8259	26.6757	26.7281	26.7674	26.9281	27.0534	26.7487	27.4312	26.9335	26.751	26.4982	27.266	26.8508	26.947	27.2302	26.3401	0.0187644	0.0379318	0.801702	P24268	Cathepsin D;Cathepsin D 12 kDa light chain;Cathepsin D 9 kDa light chain;Cathepsin D 34 kDa heavy chain;Cathepsin D 30 kDa heavy chain	Ctsd
P46101	Dpp6	Dipeptidyl aminopeptidase-like protein 6	0.00178364	0.00544413	0.822793	26.1952	26.3893	26.2962	26.0507	26.3643	26.3728	26.2945	26.238	26.1774	26.0196	26.2762	26.4316	26.6987	26.2301	26.5248	26.8203	26.8388	26.1389	26.4085	26.7752	26.5325	26.4205	26.7446	26.2541	0.00178364	0.00544413	0.822793	P46101	Dipeptidyl aminopeptidase-like protein 6	Dpp6
Q68FR9	Eef1d	Elongation factor 1-delta	0.00973326	0.0217235	0.844727	25.3248	25.1348	25.4705	25.5156	25.1624	25.8318	25.5814	25.3646	25.4519	25.453	25.0902	25.7004	25.9184	25.8156	25.3398	25.7249	25.8057	25.3597	25.7811	25.9117	25.4614	25.5542	25.4888	25.4806	0.00973326	0.0217235	0.844727	Q68FR9	Elongation factor 1-delta	Eef1d
Q99ML5	Pcyox1	Prenylcysteine oxidase	0.00396515	0.0104463	0.83401	26.127	26.143	25.7894	26.1701	26.0923	25.8385	26.2455	26.1771	26.0996	26.2705	26.2629	26.5589	26.7169	26.4067	26.3914	26.5425	26.4047	26.0095	26.2049	26.697	26.2614	26.3081	26.3507	25.9885	0.00396515	0.0104463	0.83401	Q99ML5	Prenylcysteine oxidase	Pcyox1
Q6AYH5	Dctn2	Dynactin subunit 2	0.00244122	0.0070691	0.835906	25.6319	25.5949	25.6495	25.611	25.4494	25.4798	25.8809	25.5192	25.6333	25.6847	25.3513	25.8182	25.9914	26.0918	25.518	26.2511	25.8592	25.6324	25.876	25.9593	26.0063	25.6912	25.7788	25.5531	0.00244122	0.0070691	0.835906	Q6AYH5	Dynactin subunit 2	Dctn2
O35814	Stip1	Stress-induced-phosphoprotein 1	0.000856583	0.00305485	0.748498	26.0749	26.0624	25.3761	26.1351	25.878	25.5086	26.1591	25.9449	26.2018	26.1266	25.5838	26.3889	26.6596	26.5776	26.2968	26.5423	26.4981	25.7986	26.1549	26.5172	26.3063	26.243	26.2892	26.0394	0.000856583	0.00305485	0.748498	O35814	Stress-induced-phosphoprotein 1	Stip1
A0A0G2K2P5			0.0198476	0.0396485	0.830843	23.9831	24.0292	23.9148	23.7764	23.8382	24.1653	24.2041	23.8387	24.211	23.8746	23.4376	24.1586	24.5278	24.151	23.9495	24.4871	24.6805	23.8256	23.8181	24.451	24.3565	24.2693	24.0256	23.9158	0.0198476	0.0396485	0.830843	A0A0G2K2P5
A0JPJ7	Ola1	Obg-like ATPase 1	0.0191123	0.0384974	0.857847	25.3455	25.3717	25.4715	25.4019	25.4481	25.427	25.4113	25.372	25.4728	25.3941	25.0581	25.7475	26.001	25.8338	25.645	25.866	25.7764	25.2767	25.3568	25.9216	25.3489	25.4054	25.3287	25.3008	0.0191123	0.0384974	0.857847	A0JPJ7	Obg-like ATPase 1	Ola1
Q3T1K5	Capza2	F-actin-capping protein subunit alpha-2	0.0100984	0.0223618	0.82685	26.721	26.9039	27.0886	26.6757	26.6501	26.7332	27.0719	26.6302	26.7016	26.7491	26.7007	26.9389	27.4427	26.7792	27.0494	27.4011	27.4539	26.6651	26.9339	27.3381	26.9451	26.9637	27.2077	26.6415	0.0100984	0.0223618	0.82685	Q3T1K5	F-actin-capping protein subunit alpha-2	Capza2
P84076	Hpca	Neuron-specific calcium-binding protein hippocalcin	0.00439005	0.0113365	0.784083	27.809	27.6077	26.9923	27.8347	27.6514	27.4235	27.4211	27.4372	27.8737	27.8602	27.6579	27.734	28.0065	27.8668	27.6978	28.1278	27.8938	27.9336	27.8064	28.2255	27.6861	28.1269	28.6057	27.6141	0.00439005	0.0113365	0.784083	P84076	Neuron-specific calcium-binding protein hippocalcin	Hpca
B1WBW4	Armc10	Armadillo repeat-containing protein 10	0.000899959	0.00317611	0.819944	24.7056	24.8501	25.0372	24.7947	24.4305	25.0227	25.088	24.7935	24.8272	24.7041	24.4945	25.1347	25.1033	25.1487	24.998	25.3863	25.0118	25.0155	25.2828	25.037	24.8699	25.2307	25.0035	24.8397	0.000899959	0.00317611	0.819944	B1WBW4	Armadillo repeat-containing protein 10	Armc10
Q4FZT2	Ppme1	Protein phosphatase methylesterase 1	0.00352068	0.0094667	0.816015	24.8357	24.535	24.4587	24.9697	24.5844	24.2886	24.7258	24.7426	24.7783	25.0988	24.5706	25.0232	24.8605	24.6831	24.9673	25.0604	24.9741	24.8507	24.8399	25.2441	24.807	25.0288	25.4935	24.9486	0.00352068	0.0094667	0.816015	Q4FZT2	Protein phosphatase methylesterase 1	Ppme1
Q924S5	Lonp1	Lon protease homolog, mitochondrial	0.00307001	0.00845624	0.85136	26.0827	25.6821	26.0567	25.8986	25.9655	26.0487	26.1571	26.0087	26.0956	26.0126	25.8764	26.2202	26.4868	26.365	26.3299	26.3938	26.3977	26.1516	26.1531	26.2539	26.022	26.2593	26.1164	25.7321	0.00307001	0.00845624	0.85136	Q924S5	Lon protease homolog, mitochondrial	Lonp1
Q9JKB0	Hcn1	Potassium/sodium hyperpolarization-activated cyclic nucleotide-gated channel 1	0.00104511	0.00359841	0.802109	24.2748	24.2006	24.3825	24.3015	24.4151	24.2093	24.0833	24.2377	24.3151	24.4103	24.5408	24.5254	25.1041	24.4977	24.4022	24.8342	24.8849	24.1815	24.4012	24.6504	24.5267	24.9265	24.6431	24.5417	0.00104511	0.00359841	0.802109	Q9JKB0	Potassium/sodium hyperpolarization-activated cyclic nucleotide-gated channel 1	Hcn1
P97521	Slc25a20	Mitochondrial carnitine/acylcarnitine carrier protein	0.000828582	0.00298642	0.813822	25.1327	25.1867	25.0907	25.3433	25.0226	25.2605	25.4887	25.4697	25.2886	25.2677	24.8666	25.5807	25.7591	25.6664	25.7261	25.7002	25.1758	25.4699	25.6777	25.5007	25.2707	25.4925	25.3184	25.383	0.000828582	0.00298642	0.813822	P97521	Mitochondrial carnitine/acylcarnitine carrier protein	Slc25a20
Q5FVI6	Atp6v1c1	V-type proton ATPase subunit C 1	0.00601352	0.0145735	0.785223	26.7305	26.7997	26.331	26.7761	26.6867	26.1294	26.3456	26.6221	26.5886	26.6843	27.0328	26.9756	27.1448	26.8067	26.8726	27.262	26.2722	26.924	26.8877	27.2786	26.6629	26.8952	27.4496	27.0527	0.00601352	0.0145735	0.785223	Q5FVI6	V-type proton ATPase subunit C 1	Atp6v1c1
Q80U96	Xpo1	Exportin-1	0.0148472	0.0308603	0.87729	23.9076	24.0614	23.8183	23.8084	23.7846	23.9229	23.7503	23.8176	24.1025	24.0944	23.9862	24.2572	24.2486	24.3667	24.2666	24.3466	23.8723	23.849	23.8693	24.1943	24.0691	24.0893	24.1468	23.7618	0.0148472	0.0308603	0.87729	Q80U96	Exportin-1	Xpo1
O35303	Dnm1l	Dynamin-1-like protein	0.00135424	0.00437803	0.84908	25.9621	25.9849	25.9252	26.2296	25.818	25.9298	26.1159	25.9721	26.1411	26.0788	25.9104	26.2106	26.4438	26.3251	26.188	26.4675	26.1656	25.8902	26.2374	26.4528	26.1014	26.1836	26.4621	26.0205	0.00135424	0.00437803	0.84908	O35303	Dynamin-1-like protein	Dnm1l
Q6PST4	Atl1	Atlastin-1	0.0149337	0.0310021	0.861615	25.9346	25.8842	25.8408	25.9083	26.0899	25.6001	26.0304	26.1113	26.1049	25.9855	26.092	25.9317	26.3617	25.8542	26.2648	26.4851	26.3062	25.9635	25.9768	26.4427	25.945	26.0682	26.4761	26.2235	0.0149337	0.0310021	0.861615	Q6PST4	Atlastin-1	Atl1
P56603	Scamp1	Secretory carrier-associated membrane protein 1	0.0056167	0.0137695	0.873257	26.0017	26.1811	26.37	26.1403	26.1102	26.4351	26.3594	26.0584	26.0247	26.0437	26.3974	26.2703	26.5764	26.3704	26.384	26.4123	26.6562	26.1691	26.1844	26.554	26.3169	26.3779	26.4699	26.3078	0.0056167	0.0137695	0.873257	P56603	Secretory carrier-associated membrane protein 1	Scamp1
Q5XIF6	Tuba4a	Tubulin alpha-4A chain	0.0129263	0.0275437	0.809483	30.2242	29.5291	29.587	30.2202	29.6304	29.1567	29.9287	30.0056	30.1109	30.1087	29.6871	30.3652	30.3477	30.324	30.1024	30.242	30.25	29.7706	30.0415	30.4047	29.9211	30.1648	29.9943	29.895	0.0129263	0.0275437	0.809483	Q5XIF6	Tubulin alpha-4A chain	Tuba4a
P34058	Hsp90ab1	Heat shock protein HSP 90-beta	0.00907197	0.0205179	0.869065	28.8818	28.7169	28.4742	28.9033	28.5658	28.7304	28.9508	28.7331	28.8465	28.9596	28.4478	29.0424	29.2006	29.1834	28.9679	29.0217	28.888	28.6292	28.9037	28.9718	28.8661	28.9011	29.0511	28.708	0.00907197	0.0205179	0.869065	P34058	Heat shock protein HSP 90-beta	Hsp90ab1
Q5XIC2	Ecsit	Evolutionarily conserved signaling intermediate in Toll pathway, mitochondrial	0.00460056	0.0117724	0.812132	23.6925	23.3955	24.0956	23.6492	23.3328	23.8184	23.7837	23.4472	23.3731	23.6541	23.6742	23.8565	24.2892	24.1109	23.7376	24.3582	23.9802	23.6211	23.9694	24.0613	23.7505	23.8694	23.8888	23.5835	0.00460056	0.0117724	0.812132	Q5XIC2	Evolutionarily conserved signaling intermediate in Toll pathway, mitochondrial	Ecsit
Q06647	Atp5o	ATP synthase subunit O, mitochondrial	0.00240066	0.0069875	0.826914	30.0411	29.69	30.0454	29.9218	29.6795	30.2674	29.6169	30.078	30.0861	30.1178	29.8252	30.2997	30.2209	30.3544	30.2942	30.1687	30.1575	30.0359	30.5186	30.3258	30.2824	30.2755	30.1132	29.7722	0.00240066	0.0069875	0.826914	Q06647	ATP synthase subunit O, mitochondrial	Atp5o
P09527	Rab7a	Ras-related protein Rab-7a	0.011835	0.0256702	0.889643	27.4785	27.2197	27.4484	27.1907	27.3399	27.0639	27.3699	27.4891	27.3942	27.5133	27.3456	27.458	27.7062	27.6126	27.515	27.6633	27.6077	27.4263	27.6187	27.6022	27.2679	27.2539	27.6823	27.3328	0.011835	0.0256702	0.889643	P09527	Ras-related protein Rab-7a	Rab7a
F1M4A4	Kif1a	Kinesin-like protein	0.023939	0.0467196	0.841547	23.2431	23.5859	23.3991	23.5783	23.0131	23.1508	23.6498	23.3464	23.2822	23.3889	23.0491	23.7478	24.0444	23.6656	23.4524	23.8153	23.9726	23.2318	23.5123	23.7059	23.1454	23.2674	23.4529	23.5787	0.023939	0.0467196	0.841547	F1M4A4	Kinesin-like protein	Kif1a
Q9Z1E1	Flot1	Flotillin-1	0.00593939	0.0144352	0.835262	25.6841	25.8151	26.0358	25.6366	25.7615	25.8173	25.982	25.8087	25.6347	25.4732	25.8854	26.0406	26.1661	25.8754	26.2078	26.3387	26.5179	25.5953	26.0934	25.9969	25.8261	25.8879	26.0427	25.8734	0.00593939	0.0144352	0.835262	Q9Z1E1	Flotillin-1	Flot1
P16638	Acly	ATP-citrate synthase	0.0149506	0.0309991	0.861669	24.9264	24.7354	24.4553	25.0104	24.6622	24.8074	24.9391	24.8693	24.8815	24.8231	24.6347	25.0858	25.23	25.2732	24.6538	25.1449	24.8944	24.654	25.0188	25.3464	24.8417	24.8054	25.1245	25.0542	0.0149506	0.0309991	0.861669	P16638	ATP-citrate synthase	Acly
Q63016	Slc7a5	Large neutral amino acids transporter small subunit 1	0.00554906	0.0136233	0.85175	24.9263	24.8835	24.9466	25	25.0958	24.631	24.7535	25.373	24.811	24.9352	25.0634	24.8459	25.4591	24.9902	25.1532	25.1736	25.5181	25.2672	25.1916	25.1637	25.1703	25.0622	25.1623	25.1658	0.00554906	0.0136233	0.85175	Q63016	Large neutral amino acids transporter small subunit 1	Slc7a5
P18265	Gsk3a	Glycogen synthase kinase-3 alpha	0.00072347	0.00269353	0.840528	24.5398	24.5276	24.5175	24.7151	24.4912	24.6601	24.8432	24.6699	24.6147	24.5694	24.667	25.1228	25.0496	24.8441	24.9842	25.0258	25.0492	24.7915	24.7367	24.8205	24.7299	24.6919	25.001	24.4657	0.00072347	0.00269353	0.840528	P18265	Glycogen synthase kinase-3 alpha	Gsk3a
Q63151	Acsl3	Long-chain-fatty-acid--CoA ligase 3	0.00217058	0.00647352	0.830941	24.0008	24.027	24.3224	24.1924	24.2235	24.2993	24.5547	24.3617	24.1562	24.0236	24.2481	24.5078	24.7128	24.4758	24.6989	24.4528	24.9313	24.3417	24.3589	24.5808	24.4344	24.3743	24.2762	24.1755	0.00217058	0.00647352	0.830941	Q63151	Long-chain-fatty-acid--CoA ligase 3	Acsl3
P62762	Vsnl1	Visinin-like protein 1	0.00235572	0.0068922	0.759796	28.479	28.3517	27.5861	28.6341	28.3247	27.8327	27.9991	28.2446	28.4336	28.5998	28.3679	28.927	28.8968	28.4719	28.3621	29.0325	28.581	28.4185	28.5454	28.8536	28.419	28.7957	28.8271	28.3936	0.00235572	0.0068922	0.759796	P62762	Visinin-like protein 1	Vsnl1
Q66H12	Naga	Alpha-N-acetylgalactosaminidase	0.021161	0.0420243	0.813688	22.7353	22.7891	22.708	22.8452	22.6506	22.2073	22.9057	22.8278	22.9199	22.8585	22.7494	23.5477	22.6919	23.6625	22.9633	23.4534	22.9295	23.1515	23.0267	23.0158	22.4946	22.9972	23.0556	22.5643	0.021161	0.0420243	0.813688	Q66H12	Alpha-N-acetylgalactosaminidase	Naga
Q5MPA9	Dclk2	Serine/threonine-protein kinase DCLK2	0.00681699	0.0162877	0.812805	23.4551	23.6733	23.5069	23.3331	23.5972	23.7529	23.6718	23.3986	23.3272	23.3573	23.6579	23.6478	24.1628	23.6458	24.1656	24.3657	23.8825	23.4886	23.869	24.1004	23.6132	23.7332	23.3982	23.5878	0.00681699	0.0162877	0.812805	Q5MPA9	Serine/threonine-protein kinase DCLK2	Dclk2
P21775	Acaa1a	3-ketoacyl-CoA thiolase A, peroxisomal;3-ketoacyl-CoA thiolase B, peroxisomal	0.00596328	0.0144725	0.831165	24.4428	24.4945	24.6231	24.0486	24.1571	24.6464	24.8102	24.478	24.0675	24.3006	24.3108	24.6824	24.9126	24.8273	24.7551	24.9972	24.6687	24.4858	24.5094	24.7277	24.5855	24.5706	24.5947	24.3272	0.00596328	0.0144725	0.831165	P21775;P07871	3-ketoacyl-CoA thiolase A, peroxisomal;3-ketoacyl-CoA thiolase B, peroxisomal	Acaa1a;Acaa1b
P10760	Ahcy	Adenosylhomocysteinase	0.000333064	0.0014693	0.820301	25.4139	25.3864	25.145	25.401	25.302	25.4625	25.37	25.2677	25.525	25.4286	24.861	25.5636	25.7045	25.618	25.6724	25.6581	25.9329	25.3665	25.5685	25.6121	25.7108	25.565	25.5856	25.368	0.000333064	0.0014693	0.820301	P10760	Adenosylhomocysteinase	Ahcy
Q64560	Tpp2	Tripeptidyl-peptidase 2	0.000734491	0.00271665	0.821382	24.4331	24.2906	24.5679	24.2043	24.1129	24.4534	24.5128	24.4265	24.4223	24.2954	24.1469	24.5954	24.7584	24.7199	24.8884	24.6273	24.9036	24.3149	24.6469	24.7332	24.6533	24.5707	24.6399	24.2075	0.000734491	0.00271665	0.821382	Q64560	Tripeptidyl-peptidase 2	Tpp2
P63039	Hspd1	60 kDa heat shock protein, mitochondrial	0.00678459	0.0162332	0.866645	29.3948	29.3612	29.6555	29.3747	29.1806	29.2179	29.4803	29.3125	29.6033	29.3162	29.2911	29.6392	29.8518	29.8666	29.5816	29.8089	29.6145	29.4621	29.5461	29.563	29.3812	29.5073	29.5979	29.2137	0.00678459	0.0162332	0.866645	P63039	60 kDa heat shock protein, mitochondrial	Hspd1
Q5XID7	Armcx3	Armadillo repeat-containing X-linked protein 3	0.0066708	0.0160061	0.847328	22.7866	22.7324	22.505	22.875	22.6733	22.63	22.3539	22.3694	22.8508	22.885	22.4435	22.8488	22.8679	22.9471	22.8926	22.9761	23.0527	23.1375	22.5217	23.0015	22.521	22.7704	22.8932	23.0733	0.0066708	0.0160061	0.847328	Q5XID7	Armadillo repeat-containing X-linked protein 3	Armcx3
O08678	Mark1	Serine/threonine-protein kinase MARK1	0.0097634	0.0217621	0.851991	23.1971	23.3907	23.3009	23.4462	23.3805	23.2585	23.5341	23.5118	23.2304	23.2597	23.1109	23.5708	23.946	23.5199	24.008	23.5064	23.7699	23.1074	23.6105	23.5401	23.4158	23.5128	23.337	23.4387	0.0097634	0.0217621	0.851991	O08678	Serine/threonine-protein kinase MARK1	Mark1
Q5XIM9	Cct2	T-complex protein 1 subunit beta	0.00170541	0.00528148	0.840947	26.2658	26.2308	26.5354	26.32	26.334	26.5237	26.3901	26.1476	26.2028	26.1354	26.2151	26.5956	26.7759	26.3776	26.545	26.7988	26.4556	26.2739	26.4678	26.7551	26.4847	26.3971	26.8758	26.3468	0.00170541	0.00528148	0.840947	Q5XIM9	T-complex protein 1 subunit beta	Cct2
P11442	Cltc	Clathrin heavy chain 1	0.0142614	0.0298995	0.852786	29.0239	29.1459	28.9395	29.2867	29.01	28.7549	29.3375	29.087	29.2311	29.4162	29.0687	29.5019	29.694	29.6156	29.1467	29.5784	29.2212	29.1023	29.2886	29.5795	29.1594	29.3048	29.3457	28.9866	0.0142614	0.0298995	0.852786	P11442	Clathrin heavy chain 1	Cltc
Q5U300	Uba1	Ubiquitin-like modifier-activating enzyme 1	0.00414863	0.0108453	0.864516	25.7535	25.8154	25.9372	26.0477	25.8089	25.9847	26.1696	25.8756	25.8911	26.0371	25.547	26.2143	26.3752	26.2568	25.9296	26.1088	26.1101	25.8867	26.0202	26.286	26.1022	26.0803	26.1469	25.8753	0.00414863	0.0108453	0.864516	Q5U300	Ubiquitin-like modifier-activating enzyme 1	Uba1
P06685	Atp1a1	Sodium/potassium-transporting ATPase subunit alpha-1	0.0179322	0.036511	0.849156	30.083	30.1435	30.5242	29.8047	30.1407	30.3622	30.0687	30.1133	29.9066	29.9188	30.2715	30.2732	30.4209	30.0689	30.64	30.4239	30.8315	30.0239	30.3305	30.3288	30.1952	30.2432	30.6705	30.1965	0.0179322	0.036511	0.849156	P06685	Sodium/potassium-transporting ATPase subunit alpha-1	Atp1a1
Q9WVK3	Pecr	Peroxisomal trans-2-enoyl-CoA reductase	0.000858443	0.00305505	0.874675	23.8891	23.8147	23.6594	23.9203	23.7478	23.5346	23.8933	23.8136	23.7785	23.3679	23.5186	NaN	NaN	NaN	23.9928	NaN	NaN	24.2061	NaN	NaN	NaN	NaN	NaN	23.5455	0.000858443	0.00305505	0.874675	Q9WVK3	Peroxisomal trans-2-enoyl-CoA reductase	Pecr
P16617	Pgk1	Phosphoglycerate kinase 1	0.00178846	0.00543924	0.849493	29.0617	28.9091	29.2615	29.2386	28.9207	29.3514	29.2271	28.8638	28.9236	29.1599	28.8062	29.3691	29.3685	29.2759	29.2119	29.5118	29.2335	29.0305	29.3167	29.4541	29.1773	29.2495	29.4777	29.2379	0.00178846	0.00543924	0.849493	P16617	Phosphoglycerate kinase 1	Pgk1
Q9QZR6	2009-09-01	Septin-9	0.00274196	0.00778036	0.830086	26.2269	26.2472	26.3291	25.9441	26.3227	25.9609	26.4165	26.2884	26.1367	25.9278	26.1919	26.4074	26.5487	26.3023	26.5666	26.742	26.8276	26.0897	26.4399	26.3133	26.4652	26.2989	26.6435	26.202	0.00274196	0.00778036	0.830086	Q9QZR6	Septin-9	2009-09-01
Q9JK11	Rtn4	Reticulon-4	0.000925265	0.00324513	0.820262	26.8309	27.0341	26.7116	26.9358	27.1925	26.5484	26.9515	26.9902	27.0212	26.9748	27.054	27.0964	27.4159	27.1246	27.0744	27.5082	27.4325	26.8896	27.1487	27.4458	27.2391	27.186	27.2431	27.0194	0.000925265	0.00324513	0.820262	Q9JK11	Reticulon-4	Rtn4
Q704E8	Abcb7	ATP-binding cassette sub-family B member 7, mitochondrial	0.00273611	0.00778987	0.832838	24.1647	24.3109	23.9424	24.4613	24.4909	24.4651	24.7012	24.2183	24.3772	24.5065	24.464	24.4889	24.222	24.7187	24.5888	24.6988	24.9791	24.4865	24.6723	24.7039	24.6351	24.7696	24.7298	24.5855	0.00273611	0.00778987	0.832838	Q704E8	ATP-binding cassette sub-family B member 7, mitochondrial	Abcb7
P05712	Rab2a	Ras-related protein Rab-2A	0.000481682	0.00196619	0.85162	27.6885	27.7348	27.6646	27.4231	27.6473	27.6808	27.8286	27.7167	27.6822	27.5714	27.8093	27.8988	28.1199	27.7956	27.9043	28.0928	28.1581	27.6845	27.8912	27.8586	27.7833	27.784	28.0942	27.7484	0.000481682	0.00196619	0.85162	P05712	Ras-related protein Rab-2A	Rab2a
Q03114	Cdk5	Cyclin-dependent-like kinase 5	0.00184878	0.00559257	0.837866	24.7077	24.3902	24.6307	24.2716	24.2758	24.814	24.641	24.5088	24.3637	24.4635	24.5853	24.7068	25.0719	24.677	24.8107	24.9013	24.7172	24.5797	24.9226	24.672	24.7876	24.6669	25.022	24.462	0.00184878	0.00559257	0.837866	Q03114	Cyclin-dependent-like kinase 5	Cdk5
P54921	Napa	Alpha-soluble NSF attachment protein	0.00851463	0.0195709	0.855752	27.9401	27.8388	28.0253	27.7135	27.8637	27.9954	27.9672	27.766	28.1185	27.8895	27.7146	28.2609	28.4524	28.143	28.0877	28.4159	28.0077	27.6198	28.0975	28.1864	27.9711	28.0263	28.3646	27.9086	0.00851463	0.0195709	0.855752	P54921	Alpha-soluble NSF attachment protein	Napa
D4A6D8	Lrrtm1	Leucine-rich repeat transmembrane neuronal protein 1	0.0147966	0.0307928	0.835172	22.4895	23.0472	23.1175	22.4312	22.6352	22.8479	22.7985	22.802	22.8468	22.2161	23.0549	22.8689	23.1079	22.6194	23.0565	23.2162	23.4256	22.8733	23.0088	22.9998	23.0448	22.8695	23.1308	22.9501	0.0147966	0.0307928	0.835172	D4A6D8	Leucine-rich repeat transmembrane neuronal protein 1	Lrrtm1
Q9JKW1	Timm22	Mitochondrial import inner membrane translocase subunit Tim22	0.00274066	0.00778972	0.767862	24.5706	NaN	24.8313	24.2201	NaN	NaN	24.1862	24.7313	NaN	24.7784	24.7893	24.9813	24.8467	25.218	24.7449	25.4362	25.6234	24.5276	24.8507	24.6318	25.3148	24.9367	24.986	24.4836	0.00274066	0.00778972	0.767862	Q9JKW1	Mitochondrial import inner membrane translocase subunit Tim22	Timm22
Q62871	Dync1i2	Cytoplasmic dynein 1 intermediate chain 2	0.0106839	0.0234741	0.812589	23.8407	24.0054	23.6825	24.2087	24.0563	24.2285	24.0758	23.8644	24.5136	24.3065	23.6096	24.6155	24.5553	24.2049	24.2437	24.2446	24.6167	23.9886	23.9474	24.7191	24.0708	24.5045	24.3856	24.2588	0.0106839	0.0234741	0.812589	Q62871	Cytoplasmic dynein 1 intermediate chain 2	Dync1i2
D3ZAA9	Mpp2		0.0105878	0.0232931	0.850534	25.9699	26.2561	26.49	25.97	26.2866	26.3605	26.2198	26.2072	26.0806	25.9078	26.2339	26.3501	26.5929	26.1236	26.5704	26.6807	26.7618	26.023	26.4218	26.2921	26.5082	26.2617	26.5627	26.2301	0.0105878	0.0232931	0.850534	D3ZAA9		Mpp2
B0BNF1	2008-09-01	Septin-8	0.0136721	0.0288426	0.850561	27.2226	27.5156	27.9594	27.3253	27.7148	27.4244	27.7663	27.4853	27.4465	27.1425	27.7251	27.8613	27.6452	27.6751	27.9076	27.9465	27.874	27.4956	27.6855	27.8682	27.6227	27.5313	28.0737	27.6182	0.0136721	0.0288426	0.850561	B0BNF1	Septin-8	2008-09-01
Q01986	Map2k1	Dual specificity mitogen-activated protein kinase kinase 1	0.00203477	0.00611152	0.834707	25.8547	26.0719	26.0873	26.0112	25.8323	26.3142	25.9546	25.9615	26.0636	26.024	25.567	26.2031	26.5843	26.3131	26.2071	26.1696	26.4339	25.8837	26.211	26.3118	26.2091	26.2802	26.3005	25.9766	0.00203477	0.00611152	0.834707	Q01986	Dual specificity mitogen-activated protein kinase kinase 1	Map2k1
Q91Y81	2002-09-01	Septin-2	0.000925257	0.00325184	0.845327	26.1981	26.1715	26.198	25.9097	26.3394	26.1612	26.363	26.1105	26.0015	26.0026	26.0865	26.5632	26.5662	26.3527	26.3609	26.4686	26.6873	26.0877	26.4253	26.2864	26.4353	26.2741	26.3004	26.1657	0.000925257	0.00325184	0.845327	Q91Y81	Septin-2	2002-09-01
Q5XI81	Fxr1	Fragile X mental retardation syndrome-related protein 1	3.27258e-05	0.000265252	0.847572	NaN	NaN	NaN	24.5658	23.8557	NaN	NaN	NaN	NaN	NaN	NaN	24.3975	24.2214	24.3905	24.3653	24.4221	24.752	24.3949	24.5543	24.4923	24.3781	24.5083	24.5154	NaN	3.27258e-05	0.000265252	0.847572	Q5XI81	Fragile X mental retardation syndrome-related protein 1	Fxr1
P62836	Rap1a	Ras-related protein Rap-1A	0.00729842	0.0171954	0.837007	27.8533	27.9037	27.4378	27.8295	28.1995	27.3562	27.7041	28.2059	27.8283	27.9864	27.9994	27.9295	28.0434	28.3756	28.1311	28.2437	28.3375	27.9062	28.002	27.9996	28.1987	28.0771	28.0519	28.0364	0.00729842	0.0171954	0.837007	P62836	Ras-related protein Rap-1A	Rap1a
Q62976	Kcnma1	Calcium-activated potassium channel subunit alpha-1	0.00367074	0.00982342	0.85076	24.5759	24.8675	24.701	24.4846	24.8013	24.5756	24.5311	24.8727	24.6621	24.2585	24.8203	24.6464	24.9918	24.6099	25.0688	25.1784	24.9207	24.8587	25.0141	24.7867	24.8594	24.7955	24.9662	24.7854	0.00367074	0.00982342	0.85076	Q62976	Calcium-activated potassium channel subunit alpha-1	Kcnma1
B0BN18	Pfdn2	Prefoldin subunit 2	0.00218525	0.0064944	0.805083	23.7466	23.7295	23.3556	23.8211	23.536	23.6638	23.5473	23.7776	23.1677	23.669	23.5326	24.2277	24.3948	23.8403	23.9569	23.8653	23.8173	23.7047	23.9773	23.8605	23.4347	23.8187	24.0946	23.8106	0.00218525	0.0064944	0.805083	B0BN18	Prefoldin subunit 2	Pfdn2
Q9JM53	Aifm1	Apoptosis-inducing factor 1, mitochondrial	0.0139462	0.0293112	0.866308	25.6068	25.3938	25.0223	25.1679	25.1969	25.4595	25.2291	25.2459	25.482	25.2859	25.2851	25.3884	25.4086	25.5237	25.6155	25.8305	25.4812	25.4244	25.4093	25.6782	25.5742	25.3852	25.8718	25.0895	0.0139462	0.0293112	0.866308	Q9JM53	Apoptosis-inducing factor 1, mitochondrial	Aifm1
F1M0Z1	Trio		0.00162957	0.00511203	0.828904	23.7721	23.9419	23.6105	23.7995	23.8915	23.5801	23.9086	23.5991	23.8006	23.4863	23.9285	23.8597	24.295	23.8387	23.9241	24.3721	24.2123	23.7492	24.086	24.1642	23.9946	23.9427	24.1413	23.7707	0.00162957	0.00511203	0.828904	F1M0Z1		Trio
Q9QYF3	Myo5a	Unconventional myosin-Va	0.0084786	0.0195146	0.86056	25.5412	25.7344	25.6498	25.4795	25.7203	25.7934	25.88	25.598	25.5579	25.5009	25.7299	25.843	26.1676	25.8244	25.8155	26.2095	26.1536	25.5405	25.8577	26.0339	25.7008	25.7321	25.8708	25.5588	0.0084786	0.0195146	0.86056	Q9QYF3	Unconventional myosin-Va	Myo5a
Q8VHF5	Cs	Citrate synthase, mitochondrial	0.0137983	0.0290363	0.853897	29.9372	29.8134	29.4925	29.8388	29.5308	29.282	29.783	30.1213	29.9144	29.8123	29.8268	30.0101	30.0058	30.2775	29.9942	30.1636	29.9441	29.9717	30.1422	30.0706	29.8809	29.8422	30.005	29.5255	0.0137983	0.0290363	0.853897	Q8VHF5	Citrate synthase, mitochondrial	Cs
P05371	Clu	Clusterin;Clusterin beta chain;Clusterin alpha chain	0.0130154	0.0276639	0.845389	25.273	25.4381	25.6338	25.341	25.1344	25.3473	25.723	25.1911	25.3125	25.2478	25.1268	25.3341	26.0001	25.5669	25.4915	25.8015	25.9968	25.1667	25.6678	25.6407	25.479	25.5022	25.5036	25.4532	0.0130154	0.0276639	0.845389	P05371	Clusterin;Clusterin beta chain;Clusterin alpha chain	Clu
Q9WU70	Stxbp5	Syntaxin-binding protein 5	0.000311941	0.00140914	0.833233	25.1356	25.0331	25.456	25.144	25.4611	25.2979	25.3371	25.3802	25.1327	25.2067	25.308	25.4673	25.6068	25.4247	25.6603	25.7113	25.7455	25.3069	25.684	25.367	25.4876	25.3571	25.6628	25.3587	0.000311941	0.00140914	0.833233	Q9WU70	Syntaxin-binding protein 5	Stxbp5
Q4G017	Nisch	Nischarin	0.00895282	0.0203299	0.860361	23.2091	23.1002	23.3257	23.0297	22.8479	23.1592	23.2915	23.1699	23.2938	23.0014	22.9949	23.3483	23.6654	23.5559	23.0015	23.492	23.294	23.034	23.5365	23.4853	23.4878	23.1955	23.19	23.2167	0.00895282	0.0203299	0.860361	Q4G017	Nischarin	Nisch
O54921	Exoc2	Exocyst complex component 2	0.0221392	0.0437107	0.859864	23.7068	23.5707	23.5942	23.718	23.8839	23.1631	23.9138	23.5619	23.7401	23.4649	23.5479	23.7223	23.818	23.6849	23.9718	23.7245	23.7828	23.406	23.9895	24.0325	23.9446	23.7532	24.3416	23.7735	0.0221392	0.0437107	0.859864	O54921	Exocyst complex component 2	Exoc2
Q6JAM9	Tmem35	Transmembrane protein 35	0.00649909	0.015683	0.685727	24.2879	24.8738	24.2326	24.715	24.7337	24.043	24.6474	24.5126	24.7458	23.9449	24.7511	24.6119	25.7583	24.7195	24.7533	26.0173	25.4161	24.9354	24.8338	25.4516	24.6617	24.6837	25.4672	24.2516	0.00649909	0.015683	0.685727	Q6JAM9	Transmembrane protein 35	Tmem35
Q9JI66	Slc4a4	Electrogenic sodium bicarbonate cotransporter 1	0.00430653	0.0111719	0.870988	26.8451	26.9961	27.0092	26.8082	27.0373	27.1507	26.8689	26.9358	26.9686	26.8769	27.0045	27.1533	27.0032	26.9659	27.2512	27.4042	27.3591	27.0189	27.0738	27.2435	27.3379	27.1405	27.2911	26.7586	0.00430653	0.0111719	0.870988	Q9JI66	Electrogenic sodium bicarbonate cotransporter 1	Slc4a4
Q9WV63	Kif2a	Kinesin-like protein KIF2A	0.0089504	0.020379	0.852411	24.5637	24.5072	24.2604	24.5787	24.5684	24.9047	24.7338	24.4493	24.5819	24.6336	24.5261	24.7126	25.0386	24.7049	24.6747	25.2022	24.8721	24.5449	24.5609	24.8268	24.5326	24.8683	25.1595	24.7515	0.0089504	0.020379	0.852411	Q9WV63	Kinesin-like protein KIF2A	Kif2a
P50554	Abat	4-aminobutyrate aminotransferase, mitochondrial;4-aminobutyrate aminotransferase, brain isoform;4-aminobutyrate aminotransferase, liver isoform	0.00586866	0.0143043	0.879528	28.8902	28.8491	28.8022	29.014	28.6228	28.7583	29.055	28.9407	28.8833	28.7134	28.6946	29.0285	28.8781	29.0316	28.8837	29.1436	29.0295	28.9414	29.0333	29.0711	28.9659	29.1378	29.4076	28.7561	0.00586866	0.0143043	0.879528	P50554	4-aminobutyrate aminotransferase, mitochondrial;4-aminobutyrate aminotransferase, brain isoform;4-aminobutyrate aminotransferase, liver isoform	Abat
P63095	Gnas	Guanine nucleotide-binding protein G(s) subunit alpha isoforms short;Guanine nucleotide-binding protein G(s) subunit alpha isoforms XLas	0.0100291	0.0222664	0.856767	25.7689	25.8242	26.0887	25.5062	25.7362	25.9468	25.7892	25.7919	25.4912	25.4516	25.8737	25.929	26.2056	25.7768	25.9685	26.0838	26.25	25.5695	25.8912	25.8778	26.0478	25.8425	26.0747	26.1541	0.0100291	0.0222664	0.856767	P63095;Q63803	Guanine nucleotide-binding protein G(s) subunit alpha isoforms short;Guanine nucleotide-binding protein G(s) subunit alpha isoforms XLas	Gnas
P18484	Ap2a2	AP-2 complex subunit alpha-2	0.000291442	0.00134158	0.866876	27.9729	28.0731	28.0009	28.0508	27.9344	27.8798	28.1627	28.0668	28.0492	28.1817	27.9416	28.3516	28.4547	28.2686	28.169	28.3791	28.1118	28.0549	28.1798	28.3132	28.0275	28.227	28.3667	28.1464	0.000291442	0.00134158	0.866876	P18484	AP-2 complex subunit alpha-2	Ap2a2
P08461	Dlat	Dihydrolipoyllysine-residue acetyltransferase component of pyruvate dehydrogenase complex, mitochondrial	0.0109292	0.02392	0.85204	28.6402	28.2182	28.4861	28.7457	28.2589	28.1912	28.5759	28.8996	28.6488	28.6334	28.6855	28.8866	28.8713	28.9815	28.6401	28.9399	28.9809	28.7916	28.8112	28.656	28.5672	28.6794	28.8732	28.3956	0.0109292	0.02392	0.85204	P08461	Dihydrolipoyllysine-residue acetyltransferase component of pyruvate dehydrogenase complex, mitochondrial	Dlat
Q04462	Vars	Valine--tRNA ligase	0.0119605	0.0258763	0.850503	24.4127	24.2213	24.7037	24.711	24.5446	24.6932	24.8305	24.6073	24.619	24.6755	24.4626	24.9107	25.3707	24.8953	24.8134	25.0258	24.6278	24.515	24.7529	25.0792	24.6289	24.6278	24.7966	24.6527	0.0119605	0.0258763	0.850503	Q04462	Valine--tRNA ligase	Vars
Q9WTT6	Gda	Guanine deaminase	0.00433311	0.0112066	0.858429	26.8872	27.0258	27.1276	27.0635	26.8791	26.9549	27.1917	26.8918	26.884	26.9986	26.7159	27.1506	27.6786	27.116	27.1682	27.2904	27.078	27.0028	27.1304	27.2829	26.9898	27.0384	27.423	27.0649	0.00433311	0.0112066	0.858429	Q9WTT6	Guanine deaminase	Gda
Q68FP1	Gsn	Gelsolin	0.022113	0.0437098	0.825306	24.4024	24.318	24.1416	24.1475	24.538	24.4305	24.3176	24.2754	24.2865	24.4211	23.5479	24.4928	24.6395	24.9302	24.416	24.1986	24.6396	24.1557	24.4728	25.0251	24.8644	24.5702	24.3629	24.1736	0.022113	0.0437098	0.825306	Q68FP1	Gelsolin	Gsn
P0CC10	Lrrc4b	Leucine-rich repeat-containing protein 4B	0.0222667	0.0437585	0.899094	23.0834	23.2503	NaN	23.4639	23.4246	NaN	NaN	23.2205	23.132	23.2252	23.6482	23.2748	23.4086	22.8474	23.9544	23.7656	23.2907	23.5168	23.1503	23.6128	23.9181	23.1597	23.6684	23.4055	0.0222667	0.0437585	0.899094	P0CC10	Leucine-rich repeat-containing protein 4B	Lrrc4b
P84850	D2hgdh	D-2-hydroxyglutarate dehydrogenase, mitochondrial	0.00853091	0.0195818	0.85838	24.2221	24.2588	24.65	24.353	24.0394	24.5372	24.6494	24.4231	24.5074	24.2573	24.4228	24.6316	24.7605	24.5862	24.4966	24.9275	24.8638	24.5097	24.6855	24.4085	24.5926	24.4085	24.7694	24.3297	0.00853091	0.0195818	0.85838	P84850	D-2-hydroxyglutarate dehydrogenase, mitochondrial	D2hgdh
P00507	Got2	Aspartate aminotransferase, mitochondrial	0.00922383	0.0207781	0.873831	30.7053	30.7195	30.9337	30.7918	30.4264	30.7554	30.4988	30.8202	30.8338	30.9001	30.687	31.0895	31.1815	30.9539	31.0388	31.1464	31.0469	30.7846	30.8785	30.8403	30.6242	30.9244	30.9133	30.6468	0.00922383	0.0207781	0.873831	P00507	Aspartate aminotransferase, mitochondrial	Got2
P23711	Hmox2	Heme oxygenase 2	0.00674839	0.0161694	0.816485	25.0266	24.9563	25.2188	24.5358	24.7943	25.139	25.3283	24.8379	25.0699	25.0378	24.9001	25.1503	25.6836	25.4563	25.3485	25.1942	25.3328	24.8933	25.1352	25.7077	25.1304	25.0724	25.515	24.9994	0.00674839	0.0161694	0.816485	P23711	Heme oxygenase 2	Hmox2
P11505	Atp2b1	Plasma membrane calcium-transporting ATPase 1	0.0257551	0.049635	0.882296	28.8233	28.8838	29.1819	28.6824	28.9622	28.9321	29.0155	28.9567	28.9253	28.6392	29.1487	28.9976	29.2041	28.8156	29.184	29.1961	29.5119	28.8454	29.0636	29.1852	28.955	28.9414	29.3472	29.0983	0.0257551	0.049635	0.882296	P11505	Plasma membrane calcium-transporting ATPase 1	Atp2b1
O70277	Trim3	Tripartite motif-containing protein 3	0.0100771	0.0223437	0.849701	23.4923	23.3534	23.9126	23.8535	23.6583	23.5642	23.8744	23.6745	23.8009	23.8574	23.5664	23.5839	24.3379	24.0652	24.1372	24.0704	23.752	23.6463	23.8098	24.1476	23.8345	23.8272	24.0085	23.8253	0.0100771	0.0223437	0.849701	O70277	Tripartite motif-containing protein 3	Trim3
Q9QYJ4	Abcb9	ATP-binding cassette sub-family B member 9	0.00568079	0.0138864	0.85162	23.6161	NaN	NaN	NaN	NaN	NaN	NaN	NaN	NaN	NaN	NaN	23.7688	24.1689	24.0362	23.776	23.6205	24.2351	NaN	23.6317	23.8002	23.6745	23.8389	23.7752	NaN	0.00568079	0.0138864	0.85162	Q9QYJ4	ATP-binding cassette sub-family B member 9	Abcb9
P21531	Rpl3	60S ribosomal protein L3	0.0243379	0.0473347	0.850717	25.8672	25.6348	25.3218	26.0344	25.5042	25.5386	25.9469	25.9314	25.9653	25.9792	25.7378	26.4028	26.0903	26.3044	25.5708	26.2015	25.9152	25.8593	25.7388	26.0576	26.1294	25.9651	25.7722	26.0249	0.0243379	0.0473347	0.850717	P21531	60S ribosomal protein L3	Rpl3
P47875	Csrp1	Cysteine and glycine-rich protein 1	0.0113017	0.0247033	0.882567	26.6447	26.714	26.5224	26.663	26.5334	26.6488	26.8589	26.3311	26.731	26.437	26.5675	26.7581	26.963	26.9022	26.5371	26.8979	26.8176	26.565	26.7735	27.0512	26.8018	26.9155	26.7162	26.505	0.0113017	0.0247033	0.882567	P47875	Cysteine and glycine-rich protein 1	Csrp1
Q6I7R3	Isoc1	Isochorismatase domain-containing protein 1	0.00761382	0.0177656	0.913445	23.296	NaN	23.1343	22.9941	22.8736	NaN	NaN	22.9279	NaN	NaN	22.5291	23.3569	23.287	23.2066	22.8174	23.1348	23.0461	22.8846	22.7353	23.639	23.1155	23.1216	22.9848	22.8375	0.00761382	0.0177656	0.913445	Q6I7R3	Isochorismatase domain-containing protein 1	Isoc1
P62138	Ppp1ca	Serine/threonine-protein phosphatase PP1-alpha catalytic subunit	0.00915188	0.0206435	0.861519	25.8718	25.7518	25.5004	25.6348	25.9312	25.7479	25.3379	25.8395	25.7524	25.5603	25.672	25.782	26.1747	25.7645	25.756	26.1045	26.0722	25.6728	25.8931	25.9128	26.0483	25.9015	26.1293	25.5657	0.00915188	0.0206435	0.861519	P62138	Serine/threonine-protein phosphatase PP1-alpha catalytic subunit	Ppp1ca
Q8R491	Ehd3	EH domain-containing protein 3	0.0189592	0.0382343	0.846315	25.5665	25.5295	25.7293	25.6013	25.5641	25.9277	25.5607	25.5339	25.2783	25.4906	25.362	25.3408	26.1678	25.6699	25.7043	25.9413	25.9938	25.7109	25.663	25.9791	25.6204	25.4762	26.3177	25.8053	0.0189592	0.0382343	0.846315	Q8R491	EH domain-containing protein 3	Ehd3
Q5GFD9	Impact	Protein IMPACT	0.0237708	0.0464985	0.908327	25.674	25.6357	25.6002	25.6126	25.5953	25.8544	25.7081	25.4543	25.9021	25.6632	25.7014	25.7021	25.9993	25.8038	25.7781	25.9195	25.8194	25.7758	25.6404	25.9246	25.545	25.7046	26.1109	25.8268	0.0237708	0.0464985	0.908327	Q5GFD9	Protein IMPACT	Impact
P46462	Vcp	Transitional endoplasmic reticulum ATPase	0.00302805	0.00838157	0.848364	26.3744	26.384	26.257	26.5764	26.3159	26.4603	26.4949	26.3361	26.5268	26.4834	26.137	26.5235	26.9795	26.7282	26.4792	26.8544	26.8674	26.4464	26.4615	26.8622	26.4582	26.4756	26.6822	26.4023	0.00302805	0.00838157	0.848364	P46462	Transitional endoplasmic reticulum ATPase	Vcp
Q6AXT0	Mrpl37	39S ribosomal protein L37, mitochondrial	0.00334644	0.00908471	0.892813	NaN	NaN	NaN	NaN	NaN	NaN	NaN	NaN	NaN	NaN	22.4896	22.8754	NaN	22.593	22.4608	22.8032	22.6178	22.6336	22.5086	22.7385	NaN	22.7184	NaN	22.5824	0.00334644	0.00908471	0.892813	Q6AXT0	39S ribosomal protein L37, mitochondrial	Mrpl37
Q62634	Slc17a7	Vesicular glutamate transporter 1	0.025698	0.0495813	0.88993	27.711	28.1305	27.996	27.7204	28.0354	27.58	27.9269	27.8344	28.073	27.7796	27.9656	27.8826	28.1656	27.9521	28.2306	28.2501	28.2904	27.7255	28.0594	28.1709	28.0139	27.9774	28.1235	27.8711	0.025698	0.0495813	0.88993	Q62634	Vesicular glutamate transporter 1	Slc17a7
O88831	Camkk2	Calcium/calmodulin-dependent protein kinase kinase 2	0.0053872	0.0133615	0.855491	23.5419	23.4278	NaN	23.5296	23.015	NaN	NaN	NaN	23.562	23.6014	23.3412	23.7567	23.6957	23.6558	23.6091	23.8697	23.7439	23.5687	23.7295	23.6609	23.5495	23.6169	24.2043	22.8731	0.0053872	0.0133615	0.855491	O88831	Calcium/calmodulin-dependent protein kinase kinase 2	Camkk2
O88600	Hspa4	Heat shock 70 kDa protein 4	0.00982018	0.0218599	0.85659	26.1686	26.1394	25.6908	26.3617	25.9381	25.8426	26.063	26.26	26.1886	26.3329	25.8992	26.2695	26.6087	26.2419	26.1775	26.5366	26.3323	26.2738	26.1326	26.5522	26.1255	26.0891	26.4038	26.2055	0.00982018	0.0218599	0.85659	O88600	Heat shock 70 kDa protein 4	Hspa4
P30835	Pfkl	ATP-dependent 6-phosphofructokinase, liver type	0.0113461	0.0247684	0.887198	25.7248	25.7306	25.4021	25.8986	25.531	25.5722	25.8678	25.7544	25.6254	25.8779	25.4658	25.8775	25.9941	26.015	25.7773	26.0471	25.8537	25.6866	25.8965	25.937	25.8291	25.6035	25.8542	25.6784	0.0113461	0.0247684	0.887198	P30835	ATP-dependent 6-phosphofructokinase, liver type	Pfkl
Q566C7	Nudt3	Diphosphoinositol polyphosphate phosphohydrolase 1	0.0194056	0.0389953	0.849374	23.9901	24.3194	NaN	24.3266	24.017	NaN	24.6536	24.1958	24.335	24.3329	23.6153	24.4495	24.7887	24.6747	24.4211	24.5077	24.436	24.0611	24.4248	23.976	24.524	24.7421	24.4351	24.2004	0.0194056	0.0389953	0.849374	Q566C7	Diphosphoinositol polyphosphate phosphohydrolase 1	Nudt3
Q9Z214	Homer1	Homer protein homolog 1	0.024451	0.0475	0.860121	26.1889	26.3763	26.3715	26.1264	26.3413	26.0875	26.2454	26.4985	26.3287	25.9643	26.4393	26.3884	26.6	26.064	26.4296	26.8797	27.009	26.2866	26.3644	26.5587	26.4723	26.4442	26.6337	26.2032	0.024451	0.0475	0.860121	Q9Z214	Homer protein homolog 1	Homer1
P19627	Gnaz	Guanine nucleotide-binding protein G(z) subunit alpha	0.00707968	0.0167734	0.844213	26.4896	26.8053	27.1795	26.661	26.9151	26.967	26.9883	26.9385	26.7093	26.5089	27.1481	27.0075	27.0963	26.8957	27.0183	27.3951	27.3309	26.8582	27.1062	27.0256	27.2848	26.9764	27.2182	26.9664	0.00707968	0.0167734	0.844213	P19627	Guanine nucleotide-binding protein G(z) subunit alpha	Gnaz
Q9QUL6	Nsf	Vesicle-fusing ATPase	0.0121212	0.0260574	0.901163	29.2975	29.3567	29.5033	29.3149	29.355	29.4914	29.3504	29.3912	29.3936	29.3731	29.4182	29.3601	29.8132	29.4809	29.5713	29.7814	29.5702	29.3671	29.3887	29.5975	29.4114	29.3792	29.8114	29.4366	0.0121212	0.0260574	0.901163	Q9QUL6	Vesicle-fusing ATPase	Nsf
P11506	Atp2b2	Plasma membrane calcium-transporting ATPase 2	0.00988111	0.0219667	0.870671	27.5879	27.7251	27.545	27.5177	27.6965	27.5607	27.779	27.7551	27.771	27.5737	27.9413	27.8029	28.0188	27.702	27.939	28.0289	28.1662	27.548	27.7414	27.8923	27.6994	27.8019	28.2607	27.804	0.00988111	0.0219667	0.870671	P11506	Plasma membrane calcium-transporting ATPase 2	Atp2b2
P18395	Csde1	Cold shock domain-containing protein E1	0.0212838	0.0421693	0.963256	23.2495	NaN	NaN	22.5799	23.5607	NaN	NaN	23.1116	NaN	23.7517	22.9208	23.5717	NaN	23.6111	23.2558	23.3153	23.2657	22.7632	23.1293	23.1653	23.2802	23.3231	23.2391	23.0767	0.0212838	0.0421693	0.963256	P18395	Cold shock domain-containing protein E1	Csde1
Q80WF4	Tmem132a	Transmembrane protein 132A	0.0250086	0.0484166	0.932893	23.3253	22.8444	NaN	23.1112	23.3875	23.3389	NaN	NaN	23.1003	NaN	NaN	22.9354	23.4302	NaN	23.513	23.2799	23.6357	23.0278	23.3828	23.2557	23.1456	23.3106	23.413	23.0881	0.0250086	0.0484166	0.932893	Q80WF4	Transmembrane protein 132A	Tmem132a
P59649	Fxyd7	FXYD domain-containing ion transport regulator 7	0.000592439	0.00231777	1.15961	NaN	26.1771	28.0817	25.4822	26.1697	27.9159	27.4778	26.4553	26.1761	26.2744	26.0659	NaN	27.303	26.2986	NaN	25.6403	NaN	NaN	NaN	NaN	NaN	NaN	NaN	NaN	0.000592439	0.00231777	1.15961	P59649	FXYD domain-containing ion transport regulator 7	Fxyd7
Q9WU34	2003-09-01	Neuronal-specific septin-3	0.014732	0.0306962	0.840805	27.3475	27.5	27.7851	27.1549	27.3772	27.3305	27.5723	27.4896	27.4925	27.1791	27.4945	27.7314	27.8719	27.4381	27.7757	27.9135	28.1782	27.4768	27.5013	27.4549	27.3764	27.468	28.0864	27.5614	0.014732	0.0306962	0.840805	Q9WU34	Neuronal-specific septin-3	2003-09-01
Q6AYK8	Eif3d	Eukaryotic translation initiation factor 3 subunit D	0.0127269	0.0272903	1.0044	NaN	22.689	23.5476	23.1682	22.9204	23.6499	23.1903	22.7418	22.8326	23.6059	22.8776	NaN	NaN	NaN	NaN	NaN	NaN	23.116	NaN	NaN	NaN	NaN	NaN	NaN	0.0127269	0.0272903	1.0044	Q6AYK8	Eukaryotic translation initiation factor 3 subunit D	Eif3d
Q9Z1Z3	Epn2	Epsin-2	0.00225882	0.00664313	0.934711	NaN	NaN	23.3372	23.5814	23.1802	NaN	NaN	NaN	NaN	23.4846	23.0311	23.4329	23.6132	23.364	23.2648	23.3084	23.4244	23.0989	23.3868	23.8435	23.3008	23.4961	23.5099	NaN	0.00225882	0.00664313	0.934711	Q9Z1Z3	Epsin-2	Epn2
Q7TP52	Cmbl	Carboxymethylenebutenolidase homolog	0.000295147	0.00135496	1.05097	23.3431	23.4953	NaN	23.5018	23.2121	23.0581	23.2048	23.4037	23.4359	23.355	23.0954	NaN	NaN	NaN	NaN	NaN	NaN	23.5099	NaN	NaN	NaN	22.8284	NaN	23.3781	0.000295147	0.00135496	1.05097	Q7TP52	Carboxymethylenebutenolidase homolog	Cmbl
P24050	Rps5	40S ribosomal protein S5;40S ribosomal protein S5, N-terminally processed	6.6752e-09	2.82695e-06	0.960413	24.8101	24.1706	24.8688	24.8312	24.743	24.9172	25.0849	24.7815	24.1306	25.5284	24.6535	NaN	NaN	NaN	NaN	NaN	NaN	24.8328	NaN	NaN	NaN	NaN	NaN	NaN	6.6752e-09	2.82695e-06	0.960413	P24050	40S ribosomal protein S5;40S ribosomal protein S5, N-terminally processed	Rps5
Q1M168	Atcay	Caytaxin	2.55876e-05	0.000225757	1.0259	24.0199	24.0943	23.2551	23.6772	23.9026	23.4998	23.2151	23.4305	24.0613	23.601	23.3458	NaN	NaN	NaN	NaN	NaN	NaN	23.8567	NaN	NaN	NaN	NaN	NaN	23.3609	2.55876e-05	0.000225757	1.0259	Q1M168	Caytaxin	Atcay
Q9JJ50	Hgs	Hepatocyte growth factor-regulated tyrosine kinase substrate	0.000698968	0.00263123	0.91652	23.5567	23.6223	23.1862	23.6849	23.4291	23.1616	23.6112	23.5663	23.7074	23.4485	23.3472	NaN	NaN	NaN	NaN	23.5992	NaN	23.5272	23.4918	NaN	NaN	NaN	NaN	23.8199	0.000698968	0.00263123	0.91652	Q9JJ50	Hepatocyte growth factor-regulated tyrosine kinase substrate	Hgs
Q64620	Ppp6c	Serine/threonine-protein phosphatase 6 catalytic subunit;Serine/threonine-protein phosphatase 6 catalytic subunit, N-terminally processed	0.00138215	0.00445127	1.12906	23.6487	23.7756	23.5145	23.6728	23.4149	23.4866	23.6051	23.4193	23.4292	23.6026	23.4604	22.8776	23.6508	NaN	NaN	NaN	NaN	23.5598	NaN	23.4712	NaN	NaN	23.4646	23.2142	0.00138215	0.00445127	1.12906	Q64620	Serine/threonine-protein phosphatase 6 catalytic subunit;Serine/threonine-protein phosphatase 6 catalytic subunit, N-terminally processed	Ppp6c
P54757	Epha5	Ephrin type-A receptor 5;Ephrin type-A receptor 3	0.00562684	0.0137744	1.06151	24.5455	24.6773	24.888	24.4772	24.6635	24.9036	24.5156	24.6514	24.6455	24.4638	24.4804	NaN	NaN	NaN	24.6605	24.5333	NaN	24.4556	24.59	NaN	24.6477	24.3066	NaN	24.6019	0.00562684	0.0137744	1.06151	P54757;O08680	Ephrin type-A receptor 5;Ephrin type-A receptor 3	Epha5;Epha3
Q9R1K2	Tenm2	Teneurin-2;Ten-2, soluble form;Ten-2 intracellular domain	2.87592e-05	0.000246051	1.1662	24.1494	24.3007	25.3014	24.1492	25.008	24.0479	25.0488	24.3997	24.4601	24.2961	24.2512	NaN	NaN	NaN	24.5587	NaN	NaN	24.0179	NaN	NaN	NaN	NaN	NaN	24.2341	2.87592e-05	0.000246051	1.1662	Q9R1K2	Teneurin-2;Ten-2, soluble form;Ten-2 intracellular domain	Tenm2
Q6VBQ5	Myadm	Myeloid-associated differentiation marker	1.20198e-06	3.33796e-05	1.11846	24.6936	24.7274	25.1351	24.8154	25.0558	24.5902	25.4571	24.9169	24.7975	24.5692	25.1529	NaN	NaN	NaN	NaN	NaN	NaN	24.7926	NaN	NaN	NaN	NaN	NaN	24.6864	1.20198e-06	3.33796e-05	1.11846	Q6VBQ5	Myeloid-associated differentiation marker	Myadm
O88664	Taok1	Serine/threonine-protein kinase TAO1	0.00455423	0.0116892	1.14199	23.9988	24.1519	24.1041	23.8552	24.1691	24.0448	24.5594	23.9675	23.9415	23.7448	23.8154	23.3907	NaN	NaN	24.0424	23.9143	NaN	NaN	23.9283	23.7417	NaN	23.7705	NaN	24.0956	0.00455423	0.0116892	1.14199	O88664	Serine/threonine-protein kinase TAO1	Taok1
O88943	Kcnq2	Potassium voltage-gated channel subfamily KQT member 2	5.91478e-05	0.000389869	1.08738	23.1333	23.6791	23.1447	23.2463	23.3047	23.2346	NaN	23.5299	23.6913	23.4342	23.624	NaN	NaN	NaN	NaN	NaN	NaN	NaN	23.2981	NaN	NaN	NaN	NaN	23.2646	5.91478e-05	0.000389869	1.08738	O88943	Potassium voltage-gated channel subfamily KQT member 2	Kcnq2
O35532	Msmo1	Methylsterol monooxygenase 1	2.97075e-05	0.00025037	1.03593	24.6066	24.6166	24.8204	24.8992	24.9331	24.5659	24.8834	24.9393	24.887	24.7202	25.1483	NaN	NaN	NaN	24.6333	NaN	NaN	24.793	NaN	NaN	NaN	NaN	NaN	24.8809	2.97075e-05	0.00025037	1.03593	O35532	Methylsterol monooxygenase 1	Msmo1
Q641X8	Eif3e	Eukaryotic translation initiation factor 3 subunit E	0.0092314	0.0207676	0.97149	22.9517	22.9222	22.8877	23.2811	23.117	23.2458	22.6599	22.7912	23.1907	22.9208	22.8041	NaN	NaN	22.7335	NaN	NaN	NaN	22.8155	NaN	NaN	23.6333	22.7449	NaN	23.1779	0.0092314	0.0207676	0.97149	Q641X8	Eukaryotic translation initiation factor 3 subunit E	Eif3e
P0C6T3	Prr7	Proline-rich protein 7	0.0017045	0.00528832	1.12601	22.86	23.6537	23.837	22.9935	23.621	22.8044	22.9093	22.9746	22.7736	23.1402	23.5834	22.5481	NaN	NaN	23.1246	NaN	NaN	23.7757	22.6488	NaN	NaN	NaN	NaN	NaN	0.0017045	0.00528832	1.12601	P0C6T3	Proline-rich protein 7	Prr7
Q4G009	Mcts1	Malignant T-cell-amplified sequence 1	8.40916e-05	0.000508754	1.26647	24.0676	23.5993	23.6342	23.9166	23.4485	24.1107	23.4857	23.5681	23.6443	23.5219	24.2037	NaN	NaN	NaN	NaN	NaN	22.6603	24.049	NaN	NaN	NaN	NaN	NaN	23.5048	8.40916e-05	0.000508754	1.26647	Q4G009	Malignant T-cell-amplified sequence 1	Mcts1
P0DN35			0.0102367	0.0226382	1.23868	27.1714	27.5208	27.7374	27.409	27.3503	27.7622	27.2057	27.3023	27.432	27.1495	27.1391	26.8148	NaN	25.7769	27.4221	NaN	NaN	27.9392	27.3353	NaN	27.1868	27.2526	NaN	26.8417	0.0102367	0.0226382	1.23868	P0DN35
O35095	Ncdn	Neurochondrin	0.00686822	0.016341	1.19672	26.1307	26.0647	26.1809	26.2615	25.9644	26.2771	26.3451	25.9981	26.1138	26.2234	26.0164	26.0823	26.2063	26.0479	25.7145	26.0746	25.3085	26.0056	25.8641	26	25.6703	25.7262	26.1857	25.6085	0.00686822	0.016341	1.19672	O35095	Neurochondrin	Ncdn
Q9JMJ4	Prpf19	Pre-mRNA-processing factor 19	0.000148405	0.000778324	1.14741	23.5463	23.3523	23.3369	23.7633	24.2055	23.4955	23.1853	23.3309	23.5608	23.5229	23.9421	NaN	NaN	NaN	NaN	NaN	NaN	23.5017	NaN	NaN	23.2364	NaN	NaN	NaN	0.000148405	0.000778324	1.14741	Q9JMJ4	Pre-mRNA-processing factor 19	Prpf19
Q5I0L3	Yars2	Tyrosine--tRNA ligase, mitochondrial	0.0120229	0.0259449	1.15717	22.9107	22.9233	23.5622	23.3243	23.0044	NaN	22.9537	22.9747	22.7419	22.4855	22.7567	22.316	NaN	NaN	22.6105	NaN	22.4951	23.1742	NaN	NaN	22.9722	NaN	NaN	22.9508	0.0120229	0.0259449	1.15717	Q5I0L3	Tyrosine--tRNA ligase, mitochondrial	Yars2
Q9QVC8	Fkbp4	Peptidyl-prolyl cis-trans isomerase FKBP4;Peptidyl-prolyl cis-trans isomerase FKBP4, N-terminally processed	0.0136619	0.0288568	1.10539	25.5757	25.1847	25.1904	25.8252	25.4668	25.0226	25.3696	25.3699	25.5148	25.5214	25.2636	25.0922	NaN	25.1892	25.2677	25.0784	NaN	25.2831	NaN	NaN	25.2041	25.1705	NaN	25.689	0.0136619	0.0288568	1.10539	Q9QVC8	Peptidyl-prolyl cis-trans isomerase FKBP4;Peptidyl-prolyl cis-trans isomerase FKBP4, N-terminally processed	Fkbp4
O88994	2002-03-01	Mitochondrial amidoxime reducing component 2	0.010496	0.0231513	1.21393	25.8623	25.6424	26.4639	26.2287	25.8062	26.2909	25.9188	26.1182	25.9764	25.99	25.8356	25.8009	25.3955	25.8083	25.5906	26.0242	25.8256	25.9788	25.6431	25.7368	25.4211	25.3353	26.1268	25.8348	0.010496	0.0231513	1.21393	O88994	Mitochondrial amidoxime reducing component 2	2002-03-01
Q9Z1N4	Bpnt1	3(2),5-bisphosphate nucleotidase 1	0.0105066	0.0231445	1.17954	25.9163	25.9224	26.0545	26.0784	25.6542	26.2073	26.5616	26.0671	25.8898	25.9108	25.8133	25.6357	26.1327	25.9233	25.4535	25.6741	25.6228	25.7467	25.8051	25.974	25.6218	25.8481	25.6878	25.8669	0.0105066	0.0231445	1.17954	Q9Z1N4	3(2),5-bisphosphate nucleotidase 1	Bpnt1
P63074	Eif4e	Eukaryotic translation initiation factor 4E	0.0109157	0.0239214	1.32469	24.3916	24.3748	24.0268	24.4218	24.3061	24.6283	24.2751	24.6152	24.135	24.6836	24.2684	NaN	NaN	24.6642	23.7846	23.1562	23.3596	24.7122	24.5166	NaN	24.3998	22.9446	NaN	24.1877	0.0109157	0.0239214	1.32469	P63074	Eukaryotic translation initiation factor 4E	Eif4e
Q5RJR2	Twf1	Twinfilin-1	0.00584368	0.014264	1.17662	23.3054	23.6968	23.328	23.5876	23.5072	23.5296	23.7819	23.4129	23.2213	23.3699	23.2761	23.5475	NaN	NaN	22.8584	NaN	NaN	22.9603	NaN	NaN	23.6478	22.8496	NaN	23.4649	0.00584368	0.014264	1.17662	Q5RJR2	Twinfilin-1	Twf1
Q5PQL5	Ptdss1	Phosphatidylserine synthase 1	0.000112688	0.0006321	1.16766	24.0356	23.5281	23.6428	23.7283	23.4716	NaN	23.6387	23.6312	23.7599	23.8325	23.792	NaN	NaN	NaN	NaN	NaN	NaN	23.7886	NaN	NaN	NaN	NaN	NaN	23.1763	0.000112688	0.0006321	1.16766	Q5PQL5	Phosphatidylserine synthase 1	Ptdss1
P11662	Mtnd2	NADH-ubiquinone oxidoreductase chain 2	0.0222137	0.0437558	1.18851	25.9173	26.0942	NaN	26.1999	25.978	25.8914	25.35	25.6773	25.9867	26.117	26.0558	NaN	NaN	25.2842	NaN	NaN	NaN	26.1328	25.7699	25.0876	25.6753	25.9535	NaN	25.8399	0.0222137	0.0437558	1.18851	P11662	NADH-ubiquinone oxidoreductase chain 2	Mtnd2
Q5XIQ4	Mgrn1	E3 ubiquitin-protein ligase MGRN1	0.000629625	0.00243512	1.10205	NaN	NaN	NaN	NaN	NaN	NaN	23.7902	NaN	NaN	NaN	23.0581	23.0945	NaN	23.3675	23.3033	23.6642	23.9397	22.8211	23.045	NaN	NaN	23.59	23.1093	22.905	0.000629625	0.00243512	1.10205	Q5XIQ4	E3 ubiquitin-protein ligase MGRN1	Mgrn1
P09034	Ass1	Argininosuccinate synthase	0.0128203	0.0273867	1.09357	23.4034	23.5644	22.7696	23.5669	23.5862	23.0397	23.2981	23.6656	23.0777	23.4723	23.5152	23.0239	23.2114	NaN	22.9822	NaN	NaN	23.3336	23.1278	23.4756	23.2663	NaN	NaN	23.4262	0.0128203	0.0273867	1.09357	P09034	Argininosuccinate synthase	Ass1
P54645	Prkaa1	5-AMP-activated protein kinase catalytic subunit alpha-1;5-AMP-activated protein kinase catalytic subunit alpha-2	0.00263362	0.00752337	1.25393	22.7027	22.9568	22.8015	23.021	22.6497	23.325	23.1402	22.7684	22.7336	22.876	22.7882	NaN	NaN	NaN	NaN	NaN	NaN	22.5611	NaN	NaN	NaN	NaN	NaN	NaN	0.00263362	0.00752337	1.25393	P54645;Q09137	5-AMP-activated protein kinase catalytic subunit alpha-1;5-AMP-activated protein kinase catalytic subunit alpha-2	Prkaa1;Prkaa2
Q3KRE8	Tubb2b	Tubulin beta-2B chain	0.00522349	0.013051	1.10306	NaN	NaN	26.2677	25.7347	NaN	26.5696	26.5322	NaN	NaN	NaN	NaN	26.0406	27.0348	26.2559	25.826	25.8573	26.3714	25.5879	25.9302	26.21	26.1603	26.1393	26.2007	NaN	0.00522349	0.013051	1.10306	Q3KRE8	Tubulin beta-2B chain	Tubb2b
Q9ER24	Atxn10	Ataxin-10	0.0173681	0.035405	1.29848	23.4246	23.4125	23.5322	24.0741	23.5167	23.3647	24.2127	23.9047	23.3475	23.2319	23.5645	22.6085	23.1642	22.9272	23.746	23.5134	NaN	23.591	23.3871	23.3115	23.3199	22.9994	23.1986	22.8962	0.0173681	0.035405	1.29848	Q9ER24	Ataxin-10	Atxn10
P01041	Cstb	Cystatin-B	0.00413493	0.010843	1.36352	24.202	24.7403	24.112	24.3283	24.5047	24.1291	25.255	24.3782	24.1517	24.2318	24.1892	23.8617	24.0535	24.6322	NaN	24.096	23.9247	23.5185	24.0212	23.4153	24.0518	24.0112	23.7259	23.9261	0.00413493	0.010843	1.36352	P01041	Cystatin-B	Cstb
P31399	Atp5h	ATP synthase subunit d, mitochondrial	0.011974	0.0258725	1.17848	29.9869	30.0426	30.3121	30.0333	29.8905	30.3103	30.1209	29.9117	30.1218	29.9369	29.8279	29.4958	30.0414	30.2668	29.4657	30.0376	29.8566	30.0571	29.5211	29.6467	29.7677	29.7138	29.7568	29.8778	0.011974	0.0258725	1.17848	P31399	ATP synthase subunit d, mitochondrial	Atp5h
Q6BBI8	Ufc1	Ubiquitin-fold modifier-conjugating enzyme 1	0.00106978	0.00363167	1.22063	23.2792	23.3117	23.3681	23.4964	23.2344	23.3785	23.5034	23.2833	23.342	23.4886	22.97	NaN	NaN	NaN	NaN	NaN	NaN	22.9369	NaN	NaN	23.1389	NaN	NaN	23.0583	0.00106978	0.00363167	1.22063	Q6BBI8	Ubiquitin-fold modifier-conjugating enzyme 1	Ufc1
Q9WVB1	Rab6a	Ras-related protein Rab-6A	0.0254694	0.0491964	1.2816	29.6017	29.4539	29.1923	29.5783	29.4481	29.1012	29.5285	29.5959	29.777	29.4418	29.5278	29.337	29.25	29.2414	29.2744	29.1516	28.5872	29.7848	28.8775	28.1338	29.3831	29.1671	28.6209	29.7383	0.0254694	0.0491964	1.2816	Q9WVB1	Ras-related protein Rab-6A	Rab6a
Q5XIT1	Mapre3	Microtubule-associated protein RP/EB family member 3	0.00205091	0.00613824	1.21677	26.4666	26.4891	26.4137	26.3842	26.3943	26.6043	26.4543	26.2861	26.3573	26.6382	26.1917	26.2547	26.7621	26.1249	26.2225	26.1852	25.9979	26.0664	25.9686	26.3302	26.0233	25.7197	26.08	26.1154	0.00205091	0.00613824	1.21677	Q5XIT1	Microtubule-associated protein RP/EB family member 3	Mapre3
P21913	Sdhb	Succinate dehydrogenase [ubiquinone] iron-sulfur subunit, mitochondrial	0.00284853	0.00801563	1.25615	28.1492	28.1596	27.4911	28.237	28.1086	27.8244	28.1873	28.1016	28.2698	28.0769	28.0187	27.7942	27.4085	27.5177	27.5296	27.4431	27.9306	27.8557	27.8257	27.6709	27.4724	27.817	27.9018	28.2934	0.00284853	0.00801563	1.25615	P21913	Succinate dehydrogenase [ubiquinone] iron-sulfur subunit, mitochondrial	Sdhb
P55068	Bcan	Brevican core protein	0.0114836	0.0250363	1.22947	27.5274	27.6373	28.1009	27.3442	27.7292	28.3547	27.8563	27.5943	27.5297	27.1798	27.71	27.3835	27.3105	27.1709	27.2752	27.2454	27.5951	27.502	27.5286	27.2055	27.3128	27.1487	27.7275	27.6589	0.0114836	0.0250363	1.22947	P55068	Brevican core protein	Bcan
Q91ZN1	Coro1a	Coronin-1A	0.00117872	0.0039152	1.23734	26.7138	26.7353	26.8836	26.8297	27.1347	27.1376	26.7155	26.8489	26.7264	26.9104	27.1124	26.3993	26.8173	26.4023	26.5236	26.761	26.2574	26.8494	26.3127	26.6914	26.4066	26.4316	26.8731	26.8008	0.00117872	0.0039152	1.23734	Q91ZN1	Coronin-1A	Coro1a
P84817	Fis1	Mitochondrial fission 1 protein	0.0146734	0.0306494	1.40983	27.7532	28.2573	27.3691	27.4272	27.365	27.4074	27.8551	27.1658	27.5284	26.9991	27.4712	27.288	25.7952	27.2034	27.0699	27.2423	26.7329	27.8281	27.066	26.3108	26.698	27.0993	27.216	27.6251	0.0146734	0.0306494	1.40983	P84817	Mitochondrial fission 1 protein	Fis1
Q62639	Rheb	GTP-binding protein Rheb	0.0210248	0.0418029	1.33853	24.407	24.4679	25.4806	24.34	24.483	25.3384	24.4648	24.5416	24.4327	24.6888	24.1867	23.7802	25.1211	24.6342	24.1153	24.1575	NaN	24.1367	24.0772	24.3169	24.054	23.8737	23.917	24.221	0.0210248	0.0418029	1.33853	Q62639	GTP-binding protein Rheb	Rheb
P83732	Rpl24	60S ribosomal protein L24	0.0129461	0.0275512	1.36465	25.6782	25.5757	25.3878	25.6377	25.3124	25.7177	25.8015	25.4657	25.7663	25.9314	25.4502	25.3122	24.6634	24.9213	25.2611	24.2439	24.2176	25.3392	25.3955	25.6627	25.2176	25.8396	25.7533	25.2889	0.0129461	0.0275512	1.36465	P83732	60S ribosomal protein L24	Rpl24
Q5BK32	Faf2	FAS-associated factor 2	0.0104501	0.0230802	1.4371	25.1833	24.4963	25.0388	24.9645	24.9748	25.3937	24.9215	24.8324	24.6988	25.0614	24.8788	24.8725	23.8921	24.3264	24.1592	25.0593	24.6149	24.9467	24.6792	23.6844	24.0988	24.6981	23.2831	25.2275	0.0104501	0.0230802	1.4371	Q5BK32	FAS-associated factor 2	Faf2
P14841	Cst3	Cystatin-C	0.0191157	0.0384584	1.26944	26.363	26.4091	26.2368	26.7106	26.4635	26.4103	27.0029	26.2816	26.4898	26.7966	26.1683	25.9431	26.7589	25.924	26.0499	26.4288	25.7953	26.0427	26.1517	26.4144	25.6799	25.5948	26.1925	26.8516	0.0191157	0.0384584	1.26944	P14841	Cystatin-C	Cst3
Q641X3	Hexa	Beta-hexosaminidase subunit alpha	0.00421843	0.010977	1.35266	22.7491	22.7427	23.0942	23.4276	22.8382	NaN	22.6875	22.6485	22.8043	22.8477	22.6567	NaN	NaN	NaN	NaN	NaN	NaN	22.8693	NaN	NaN	NaN	NaN	NaN	21.9584	0.00421843	0.010977	1.35266	Q641X3	Beta-hexosaminidase subunit alpha	Hexa
Q9Z1P2	Actn1	Alpha-actinin-1	0.0181911	0.0369937	1.20608	27.3921	27.7614	28.1151	27.311	27.7392	27.88	27.771	27.5594	27.559	27.1709	27.7345	27.0636	27.5946	27.027	27.3526	27.6608	27.5965	27.1726	27.128	27.5441	27.4265	27.2313	27.7629	27.1905	0.0181911	0.0369937	1.20608	Q9Z1P2	Alpha-actinin-1	Actn1
Q62640	Grid1	Glutamate receptor ionotropic, delta-1	2.37492e-05	0.00021514	1.38698	23.2832	24.0568	23.7543	24.3424	23.7017	24.6557	23.9031	23.9255	23.6762	23.6651	24.0868	NaN	NaN	NaN	NaN	NaN	23.5066	23.8	NaN	NaN	NaN	NaN	NaN	23.0187	2.37492e-05	0.00021514	1.38698	Q62640	Glutamate receptor ionotropic, delta-1	Grid1
Q9Z0W5	Pacsin1	Protein kinase C and casein kinase substrate in neurons protein 1	0.0031449	0.00862047	1.28785	28.2864	28.6888	28.8489	28.4144	28.6045	28.8222	28.7643	28.5465	28.5819	28.6516	28.5378	27.9092	28.678	28.008	28.1523	28.7412	27.8489	28.373	28.3133	28.5362	27.791	28.0194	28.656	28.2031	0.0031449	0.00862047	1.28785	Q9Z0W5	Protein kinase C and casein kinase substrate in neurons protein 1	Pacsin1
Q2LC84	Numb	Protein numb homolog	0.00329462	0.00895842	1.27262	23.6059	23.7762	23.4193	23.7575	23.1814	23.3685	23.7643	23.8509	23.8843	23.9993	23.8161	23.4148	NaN	23.1081	23.0301	NaN	23.4462	23.816	23.3562	NaN	23.0674	22.8192	NaN	23.8857	0.00329462	0.00895842	1.27262	Q2LC84	Protein numb homolog	Numb
Q6KC51	Ablim2	Actin-binding LIM protein 2	0.00781727	0.0181652	1.35863	24.4577	24.732	25.5029	24.3207	24.8512	24.926	24.7422	24.6351	24.4542	24.2879	24.7587	23.4901	24.6137	23.9023	24.374	24.6857	24.7498	23.9763	24.3057	24.6996	24.2879	23.7451	24.3084	24.1763	0.00781727	0.0181652	1.35863	Q6KC51	Actin-binding LIM protein 2	Ablim2
P05714	Rab4a	Ras-related protein Rab-4A	0.000468951	0.00193286	1.48446	24.0812	24.2091	24.5813	24.5968	24.26	24.2445	24.6913	24.2064	24.0279	24.3575	24.2654	23.8373	23.2131	24.1355	23.4891	24.0313	23.3329	24.0876	23.5884	22.9276	23.8227	23.8307	24.1441	24.3121	0.000468951	0.00193286	1.48446	P05714	Ras-related protein Rab-4A	Rab4a
Q9Z1C7	Rapgef4	Rap guanine nucleotide exchange factor 4	0.0118536	0.0256778	1.42516	24.4847	24.875	24.3795	24.2066	24.291	24.7337	24.4013	24.1927	24.3976	23.1904	24.389	23.3554	24.5043	22.8446	24.0029	23.9819	23.3561	24.2904	23.5173	23.9535	23.5301	23.8132	23.9609	24.4302	0.0118536	0.0256778	1.42516	Q9Z1C7	Rap guanine nucleotide exchange factor 4	Rapgef4
B5DFN2	Ahcyl1	Adenosylhomocysteinase	1.74151e-07	1.18005e-05	1.38299	27.855	28.1578	27.9469	27.9411	28.2926	28.2075	27.9976	28.0499	27.8927	27.9463	28.0337	27.4772	27.7958	27.3748	27.5531	27.5152	27.7106	27.5611	27.2021	27.5038	27.5824	27.5451	27.7882	27.6888	1.74151e-07	1.18005e-05	1.38299	B5DFN2	Adenosylhomocysteinase	Ahcyl1
Q91ZW1	Tfam	Transcription factor A, mitochondrial	0.000832878	0.00298918	1.18227	NaN	NaN	NaN	25.1525	NaN	NaN	NaN	NaN	25.1288	NaN	24.8646	24.5899	25.6103	24.6277	24.4958	24.7365	25.0474	25.0278	NaN	24.5185	24.3815	24.8667	25.1864	24.5964	0.000832878	0.00298918	1.18227	Q91ZW1	Transcription factor A, mitochondrial	Tfam
P54311	Gnb1	Guanine nucleotide-binding protein G(I)/G(S)/G(T) subunit beta-1	4.60832e-05	0.000337943	1.35742	30.3592	30.678	31.1284	30.4259	30.8114	30.7658	30.7374	30.6672	30.5229	30.5925	31.0424	30.1188	30.2753	30.1	30.1431	30.2269	30.4438	30.3969	30.1192	30.0141	30.3799	30.0621	30.4842	30.6412	4.60832e-05	0.000337943	1.35742	P54311	Guanine nucleotide-binding protein G(I)/G(S)/G(T) subunit beta-1	Gnb1
P69897	Tubb5	Tubulin beta-5 chain	0.00108697	0.00368267	1.40359	31.6823	31.633	31.5995	31.6918	31.4995	31.5159	31.6089	31.5616	31.3002	31.5204	31.5948	31.1388	31.6388	31.3867	30.9408	30.5449	30.1591	31.7246	30.9877	30.8463	31.1469	31.0038	31.1737	31.2859	0.00108697	0.00368267	1.40359	P69897	Tubulin beta-5 chain	Tubb5
P29101	Syt2	Synaptotagmin-2	2.73697e-05	0.000236553	1.35681	25.886	25.7477	25.9401	25.8465	25.8318	26.0408	25.6025	25.7409	26.011	26.0417	25.7347	25.3495	25.7471	25.753	25.5196	25.3745	25.0813	25.4852	25.2946	25.8054	25.2821	25.396	25.0229	25.3031	2.73697e-05	0.000236553	1.35681	P29101	Synaptotagmin-2	Syt2
Q00972	Bckdk	[3-methyl-2-oxobutanoate dehydrogenase [lipoamide]] kinase, mitochondrial	1.88781e-05	0.000188114	1.40379	23.5746	23.1615	23.2333	23.7403	22.8744	22.8155	23.3965	22.6259	23.4301	23.0027	23.5644	NaN	NaN	22.4656	NaN	NaN	NaN	NaN	NaN	NaN	NaN	NaN	NaN	22.9956	1.88781e-05	0.000188114	1.40379	Q00972	[3-methyl-2-oxobutanoate dehydrogenase [lipoamide]] kinase, mitochondrial	Bckdk
Q8R478	Wbp2	WW domain-binding protein 2	0.0166529	0.0341113	1.30702	23.3147	23.272	23.8855	23.5613	23.6755	23.9544	24.3242	23.8952	NaN	23.8269	24.261	24.0193	NaN	NaN	23.3248	NaN	23.5378	22.8854	NaN	NaN	NaN	23.3392	NaN	23.3582	0.0166529	0.0341113	1.30702	Q8R478	WW domain-binding protein 2	Wbp2
P60881	Snap25	Synaptosomal-associated protein 25	0.00154618	0.00488661	1.28995	28.9072	29.0597	29.2697	28.9798	29.1874	29.2487	28.9826	29.1508	29.0426	28.8859	29.1748	28.5034	29.1561	28.4617	28.3387	28.4974	29.1639	29.1156	28.4877	28.5675	28.5503	28.5106	28.7905	29.1324	0.00154618	0.00488661	1.28995	P60881	Synaptosomal-associated protein 25	Snap25
P11730	Camk2g	Calcium/calmodulin-dependent protein kinase type II subunit gamma	0.000138002	0.000739798	1.42546	28.3356	28.8504	29.2551	28.5665	28.5837	29.1707	28.8753	28.5796	28.7361	28.4761	28.9345	28.4001	28.5786	27.7831	28.1146	28.5344	27.9312	28.3952	28.1298	28.6037	28.0364	28.125	28.382	28.2216	0.000138002	0.000739798	1.42546	P11730	Calcium/calmodulin-dependent protein kinase type II subunit gamma	Camk2g
Q5FVH8	Rgs7bp	Regulator of G-protein signaling 7-binding protein	0.00431285	0.0111712	1.43108	24.9713	25.0851	24.9479	24.8791	25.2071	24.9598	25.2194	25.3736	25.1022	24.6412	25.2956	24.1352	25.1222	24.5243	24.2224	24.9793	24.6714	25.0142	24.568	24.4874	24.0206	23.3996	24.8305	25.1089	0.00431285	0.0111712	1.43108	Q5FVH8	Regulator of G-protein signaling 7-binding protein	Rgs7bp
P15431	Gabrb1	Gamma-aminobutyric acid receptor subunit beta-1	0.00487161	0.0123172	1.43251	24.7111	24.5706	24.976	24.6856	24.8014	24.4796	24.5671	24.7554	24.7337	24.0814	24.9203	23.5275	24.1699	23.2307	24.0203	24.8435	24.5253	24.6654	24.2253	24.0201	23.7797	23.6643	24.3998	24.7934	0.00487161	0.0123172	1.43251	P15431	Gamma-aminobutyric acid receptor subunit beta-1	Gabrb1
P25809	Ckmt1	Creatine kinase U-type, mitochondrial	0.000614643	0.00238808	1.30887	30.8873	30.6288	30.957	31.0375	30.4725	30.863	30.6515	30.8635	30.7701	30.9537	30.8757	30.5021	30.5228	30.249	30.0922	30.7597	30.3128	30.9794	30.2247	30.2289	30.0246	30.3143	30.6853	30.6458	0.000614643	0.00238808	1.30887	P25809	Creatine kinase U-type, mitochondrial	Ckmt1
P31662	Slc6a17	Sodium-dependent neutral amino acid transporter SLC6A17	0.00300483	0.00834455	1.36864	25.9931	25.9627	25.387	26.3293	25.9266	25.2801	25.9331	25.9106	26.105	26.1516	26.1897	25.608	25.6751	25.2164	24.9983	25.1583	25.4123	25.9347	25.3015	25.6131	25.1914	25.1237	25.8586	26.0406	0.00300483	0.00834455	1.36864	P31662	Sodium-dependent neutral amino acid transporter SLC6A17	Slc6a17
Q63488	Slc20a2	Sodium-dependent phosphate transporter 2	4.47758e-05	0.000332676	1.40431	23.1035	23.7684	23.6402	23.7608	24.1466	23.3791	23.1726	23.1782	23.4005	23.7667	24.058	22.8605	NaN	NaN	NaN	NaN	NaN	NaN	NaN	NaN	NaN	NaN	NaN	23.3188	4.47758e-05	0.000332676	1.40431	Q63488	Sodium-dependent phosphate transporter 2	Slc20a2
Q5XIG4	Ociad1	OCIA domain-containing protein 1	0.000568716	0.0022457	1.42934	25.7213	25.7061	25.9735	26.0177	25.6232	25.9978	25.9826	25.7375	25.9368	25.8283	25.638	25.369	24.8881	25.762	25.1423	25.2635	25.9104	26.0132	25.2857	24.5963	25.2511	24.97	25.2521	25.4255	0.000568716	0.0022457	1.42934	Q5XIG4	OCIA domain-containing protein 1	Ociad1
Q9Z270	Vapa	Vesicle-associated membrane protein-associated protein A	1.28935e-05	0.00014001	1.4854	26.4289	26.7378	26.6978	26.7372	27.0332	26.4937	27.1111	26.814	27.0687	26.7838	27.2657	26.0982	26.2672	26.3312	26.1904	26.4295	26.4911	25.7161	26.1852	26.1923	26.2096	26.1345	26.4542	26.7189	1.28935e-05	0.00014001	1.4854	Q9Z270	Vesicle-associated membrane protein-associated protein A	Vapa
Q00954	Scn1b	Sodium channel subunit beta-1	0.00216804	0.00647734	1.39162	25.6165	25.4439	25.6068	25.0888	25.6404	25.3203	25.5878	25.5999	25.1151	25.5039	25.6664	24.8989	NaN	24.9585	25.2327	NaN	NaN	25.3118	24.5213	NaN	25.066	24.8441	NaN	25.127	0.00216804	0.00647734	1.39162	Q00954	Sodium channel subunit beta-1	Scn1b
Q80W83	LOC100909468		0.00063115	0.00243546	1.48825	24.938	25.1071	24.9986	25.0547	24.7876	25.3383	25.8007	25.4287	24.955	24.6494	25.1424	24.425	24.8263	23.8499	24.2695	24.8505	24.9032	24.0613	24.22	24.633	24.872	24.479	24.4284	25.1437	0.00063115	0.00243546	1.48825	Q80W83		LOC100909468
P63322	Rala	Ras-related protein Ral-A	0.00310344	0.00853447	1.36531	27.7491	27.4096	27.5342	27.5781	27.5546	27.6761	27.6534	27.6726	27.5754	27.6915	27.6446	26.66	27.5234	27.0057	26.933	27.4946	26.6299	27.9193	26.9103	27.4715	26.8358	26.6189	27.6067	27.5154	0.00310344	0.00853447	1.36531	P63322	Ras-related protein Ral-A	Rala
Q68FT1	Coq9	Ubiquinone biosynthesis protein COQ9, mitochondrial	0.0004422	0.00184504	1.43527	24.094	23.9361	24.5842	24.1089	24.0683	24.2989	24.0665	24.368	24.3393	24.1597	24.0079	23.0761	23.3535	23.4253	24.1765	NaN	NaN	24.504	NaN	NaN	NaN	23.0838	NaN	24.0245	0.0004422	0.00184504	1.43527	Q68FT1	Ubiquinone biosynthesis protein COQ9, mitochondrial	Coq9
Q64559	Acot7	Cytosolic acyl coenzyme A thioester hydrolase	0.00221094	0.00653634	1.49103	27.1075	26.566	27.1295	27.1776	26.8967	26.9584	27.2696	26.7266	26.7532	27.0619	26.8538	26.2102	26.9625	26.2656	26.0917	25.7745	25.9406	27.1508	25.9997	26.4339	25.8895	26.029	27.2172	26.9528	0.00221094	0.00653634	1.49103	Q64559	Cytosolic acyl coenzyme A thioester hydrolase	Acot7
Q4QQV3	Fam162a	Protein FAM162A	0.000631885	0.00243276	1.47669	26.9282	27.0189	27.1461	26.7928	26.754	26.917	26.8836	26.9987	27.3344	27.0167	26.8007	26.1735	26.9459	26.6133	26.039	26.3337	25.8305	26.9217	26.1722	26.1396	26.0605	25.9586	26.8834	27.1341	0.000631885	0.00243276	1.47669	Q4QQV3	Protein FAM162A	Fam162a
Q91Y78	Uchl3	Ubiquitin carboxyl-terminal hydrolase isozyme L3	0.00161378	0.00508131	1.45284	23.6319	23.4135	23.3687	23.4737	23.4139	23.732	23.8906	23.2307	23.5012	23.3462	22.9998	22.6083	NaN	22.3779	22.4464	NaN	23.1095	23.8106	22.5294	NaN	22.6139	22.7634	NaN	23.9834	0.00161378	0.00508131	1.45284	Q91Y78	Ubiquitin carboxyl-terminal hydrolase isozyme L3	Uchl3
O35964	Sh3gl1	Endophilin-A2	0.0116574	0.0253176	1.43771	24.7636	24.8169	23.5392	24.9152	24.734	23.5224	24.9873	24.6014	24.7351	24.813	24.6808	23.8601	24.4476	23.7767	23.6856	24.4028	23.7797	24.4412	23.5553	24.2855	23.4623	23.9055	23.9511	24.8572	0.0116574	0.0253176	1.43771	O35964	Endophilin-A2	Sh3gl1
Q8VBU2	Ndrg2	Protein NDRG2	0.0260205	0.0500325	0.877733	27.8979	27.561	27.5358	27.6434	27.6423	27.6148	28.2039	27.5873	27.7867	27.7052	27.4618	27.7515	27.8781	28.047	27.8109	28.0154	27.6665	27.7825	27.9222	28.0668	28.0115	27.8615	28.1492	27.512	0.0260205	0.0500325	0.877733	Q8VBU2	Protein NDRG2	Ndrg2
Q9WTT2	Clpb	Caseinolytic peptidase B protein homolog	0.0262364	0.0503906	0.592563	23.6711	23.6472	23.6908	23.6989	23.2474	22.3274	22.9243	23.6192	23.4081	23.4574	23.5892	24.0946	NaN	24.4043	24.3763	24.3049	24.235	23.7628	24.5964	24.0593	24.0176	24.4763	23.8304	23.5718	0.0262364	0.0503906	0.592563	Q9WTT2	Caseinolytic peptidase B protein homolog	Clpb
Q63486	Rraga	Ras-related GTP-binding protein A	0.026534	0.0509044	0.800996	22.9164	23.0596	22.7631	23.1607	22.8362	22.7747	22.1883	22.9498	23.0296	23.2912	22.4396	22.9695	23.3386	23.7728	22.9963	23.1701	22.764	22.9371	23.129	23.4821	23.3886	23.3188	23.4933	22.5215	0.026534	0.0509044	0.800996	Q63486	Ras-related GTP-binding protein A	Rraga
P14056	Araf	Serine/threonine-protein kinase A-Raf	0.0270982	0.0518693	1.34726	26.0585	25.302	25.5318	25.4204	25.2839	25.4329	25.6423	25.4421	25.7089	25.2105	25.3942	25.0581	NaN	NaN	25.4148	24.8339	24.9246	25.5295	25.0472	24.0515	24.9179	24.7581	25.6401	25.5215	0.0270982	0.0518693	1.34726	P14056	Serine/threonine-protein kinase A-Raf	Araf
E9PSL7	Cit		0.0270827	0.0518983	0.871983	23.2565	23.3188	23.5792	23.0882	23.3468	23.4702	23.4191	23.4297	23.1861	22.9527	23.4762	23.3695	23.6483	23.356	23.6978	23.7501	23.8494	23.094	23.5843	23.5432	23.538	23.3768	23.6786	23.2473	0.0270827	0.0518983	0.871983	E9PSL7		Cit
B4F7A1	Lyrm7	Complex III assembly factor LYRM7	0.0278139	0.0531792	0.83243	NaN	23.3968	23.5721	NaN	NaN	NaN	23.1891	23.5722	NaN	NaN	23.5964	24.0907	NaN	NaN	23.9394	23.9495	24.1899	23.5223	23.423	23.71	23.5286	NaN	23.6391	23.3067	0.0278139	0.0531792	0.83243	B4F7A1	Complex III assembly factor LYRM7	Lyrm7
P55161	Nckap1	Nck-associated protein 1	0.0282137	0.0538221	1.27998	25.7476	25.7095	26.097	25.9749	26.0423	25.8392	26	25.8284	26.2187	25.8116	26.0377	25.0949	25.9333	24.9936	25.2526	25.8214	25.4097	25.9844	25.2237	26.1438	25.3236	25.0592	26.5094	25.8017	0.0282137	0.0538221	1.27998	P55161	Nck-associated protein 1	Nckap1
F1M386	Rapgef2	Rap guanine nucleotide exchange factor 2	0.0282099	0.0538755	0.853143	23.8034	23.895	24.0893	24.0755	23.6667	23.7214	24.1168	23.898	23.8516	23.9814	23.9624	24.1758	24.7137	24.1159	24.2944	24.4092	24.5352	23.7511	23.9122	24.2015	24.059	23.9338	24.0531	23.7148	0.0282099	0.0538755	0.853143	F1M386	Rap guanine nucleotide exchange factor 2	Rapgef2
Q9JI12	Slc17a6	Vesicular glutamate transporter 2	0.0283899	0.0540365	0.891592	24.0539	23.7358	24.0289	23.5671	23.5995	23.8047	23.5418	23.5607	23.8982	23.6378	23.9005	NaN	NaN	NaN	23.9252	24.0523	NaN	24.1489	23.1098	23.9149	NaN	NaN	NaN	24.3852	0.0283899	0.0540365	0.891592	Q9JI12	Vesicular glutamate transporter 2	Slc17a6
Q6JP77	Akap7	A-kinase anchor protein 7 isoforms delta and gamma	0.0283888	0.0540952	0.57406	23.7948	22.8956	NaN	24.2773	24.4925	23.5619	23.8756	24.0585	23.7984	24.1247	24.3636	24.2629	24.8879	24.6117	24.3953	24.9005	24.9524	24.434	24.9616	24.9113	NaN	24.9612	24.8916	24.5298	0.0283888	0.0540952	0.57406	Q6JP77	A-kinase anchor protein 7 isoforms delta and gamma	Akap7
O35049	Smpd3	Sphingomyelin phosphodiesterase 3	0.0287632	0.0546856	0.783779	23.1085	23.5152	23.1119	23.1837	22.7805	22.4633	23.1924	23.0049	NaN	23.675	23.7814	23.3397	23.4828	23.0987	24.1903	24.1541	24.1022	23.0194	23.9927	23.4497	23.4339	23.2483	23.487	22.9323	0.0287632	0.0546856	0.783779	O35049	Sphingomyelin phosphodiesterase 3	Smpd3
Q5BJR4	Prune2	Protein prune homolog 2	0.0291811	0.055418	0.845553	NaN	23.7818	NaN	23.8869	23.4169	23.0056	22.685	23.5708	23.4853	23.7766	23.6098	23.6143	23.6001	23.3758	23.425	23.7824	23.6196	23.5095	24.0292	24.3973	23.6969	23.9009	23.578	23.7111	0.0291811	0.055418	0.845553	Q5BJR4	Protein prune homolog 2	Prune2
P17475	Serpina1	Alpha-1-antiproteinase	0.0292227	0.0554349	0.619176	23.0971	23.3806	22.971	22.89	23.8683	23.998	22.9587	23.2463	23.4511	24.1032	22.9997	NaN	24.1396	24.2411	23.8058	24.3527	24.117	23.1287	24.3907	23.5433	24.7915	23.7508	23.949	24.4131	0.0292227	0.0554349	0.619176	P17475	Alpha-1-antiproteinase	Serpina1
P85968	Pgd	6-phosphogluconate dehydrogenase, decarboxylating	0.0293305	0.055577	0.851348	24.4901	24.8657	24.7436	24.4551	24.369	25.2429	24.4772	24.2257	24.4172	24.6192	24.3009	24.5014	24.9796	24.8137	24.7587	24.8836	25.1312	24.7143	24.398	24.8452	24.7864	24.7215	24.9569	24.8629	0.0293305	0.055577	0.851348	P85968	6-phosphogluconate dehydrogenase, decarboxylating	Pgd
P47819	Gfap	Glial fibrillary acidic protein	0.0293645	0.0555792	1.39994	26.9039	27.8575	27.974	26.5963	28.2217	27.1197	27.7835	27.4466	26.9172	26.7415	27.5452	25.9701	27.4604	26.8471	26.9216	26.9878	27.6815	26.5202	26.4045	27.1476	27.345	26.9191	26.9135	26.4257	0.0293645	0.0555792	1.39994	P47819	Glial fibrillary acidic protein	Gfap
Q9QYW3	Mob4	MOB-like protein phocein	0.0304182	0.0575094	1.23809	24.6709	24.1397	23.9122	24.7911	24.5364	24.445	24.4583	24.4876	24.1704	24.491	24.5506	23.125	24.3175	24.0805	24.0168	24.4478	24.3447	24.179	NaN	24.2224	24.4402	23.8832	23.7732	24.5485	0.0304182	0.0575094	1.23809	Q9QYW3	MOB-like protein phocein	Mob4
O35142	Copb2	Coatomer subunit beta	0.0305263	0.0576495	0.80791	23.4387	23.5052	NaN	24.1635	23.7022	22.9901	23.1066	22.6237	23.3944	23.7515	23.36	23.4276	23.5465	24.1474	23.8063	24.0513	23.4522	23.5725	23.3781	24.3084	23.8789	23.6817	23.736	23.2603	0.0305263	0.0576495	0.80791	O35142	Coatomer subunit beta	Copb2
P12839	Nefm	Neurofilament medium polypeptide	0.0305689	0.0576656	1.38061	25.8222	26.269	27.1684	25.4465	27.016	26.7137	26.439	25.8458	25.9721	25.4866	26.1924	25.1953	25.8497	25.6142	25.9532	26.1608	25.742	25.3136	25.5984	26.3077	26.5084	25.5268	25.7748	25.209	0.0305689	0.0576656	1.38061	P12839	Neurofilament medium polypeptide	Nefm
Q66HR2	Mapre1	Microtubule-associated protein RP/EB family member 1	0.0315582	0.0593336	1.29834	23.2181	23.4478	24.1374	24.0429	24.0552	24.2717	24.7424	23.5507	23.9142	23.9051	23.9906	23.8019	22.6908	23.8345	23.4117	22.5254	24.0062	23.9074	23.9328	NaN	23.4686	23.8813	NaN	23.6722	0.0315582	0.0593336	1.29834	Q66HR2	Microtubule-associated protein RP/EB family member 1	Mapre1
P38062	Metap2	Methionine aminopeptidase 2	0.0315359	0.0593576	1.16924	23.2744	24.5283	24.0785	24.5855	24.2197	NaN	24.8053	24.5312	23.0555	24.9117	24.136	23.9556	NaN	NaN	23.981	NaN	23.6992	24.4214	24.2264	NaN	23.9083	23.6478	NaN	24.0566	0.0315359	0.0593576	1.16924	P38062	Methionine aminopeptidase 2	Metap2
Q99P39	Nfs1	Cysteine desulfurase, mitochondrial	0.0315196	0.059393	0.777416	24.3513	24.4628	24.9472	24.1818	24.1155	24.5846	24.3481	22.99	24.2929	24.66	24.2441	24.7175	24.2533	24.5556	24.8263	24.8165	25.081	24.4631	24.6371	24.7255	24.3998	25.046	24.7204	24.2362	0.0315196	0.059393	0.777416	Q99P39	Cysteine desulfurase, mitochondrial	Nfs1
P47727	Cbr1	Carbonyl reductase [NADPH] 1	0.0322964	0.0605871	0.853657	25.3266	25.4189	25.4023	25.4276	25.2417	25.7707	25.6079	25.243	25.3461	24.91	24.8899	25.6631	25.5362	25.5157	25.7056	25.7127	25.7753	25.3278	25.3905	25.7399	25.4451	25.8802	25.4892	25.0227	0.0322964	0.0605871	0.853657	P47727	Carbonyl reductase [NADPH] 1	Cbr1
Q52KK3	Slc25a51	Solute carrier family 25 member 51	0.0322767	0.0606172	0.814809	25.0927	24.7803	24.654	24.9951	24.743	24.9268	24.0833	24.9079	25.0861	24.8046	25.1697	25.1001	25.3129	24.9817	25.0296	25.4573	24.4838	25.403	24.8551	25.6375	25.1588	24.7021	25.4703	25.173	0.0322767	0.0606172	0.814809	Q52KK3	Solute carrier family 25 member 51	Slc25a51
Q5EB77	Rab18	Ras-related protein Rab-18	0.0328717	0.0613944	1.13035	26.5401	26.6959	26.7886	26.2854	26.3131	26.7401	26.7701	26.7871	26.3531	26.3547	26.6471	26.4065	26.654	26.3735	26.1568	26.4832	26.6127	26.3074	26.4119	26.4567	26.0868	26.1691	26.5438	26.4558	0.0328717	0.0613944	1.13035	Q5EB77	Ras-related protein Rab-18	Rab18
Q91XU8	Cds2	Phosphatidate cytidylyltransferase 2	0.0328478	0.0614174	0.827452	25.6279	25.5796	25.6776	25.5857	25.4096	25.3241	24.9422	25.3625	25.8055	25.4167	25.4777	25.5092	25.8255	25.434	25.5262	26.0553	26.3296	25.741	25.4605	26.1175	25.2588	25.5064	26.1986	25.7459	0.0328478	0.0614174	0.827452	Q91XU8	Phosphatidate cytidylyltransferase 2	Cds2
Q62876	Syngr1	Synaptogyrin-1	0.0327972	0.0614585	0.67248	28.0723	27.3049	27.2954	28.0517	28.4479	27.5741	26.8539	28.3323	27.2001	28.177	28.8981	NaN	NaN	NaN	28.4188	27.942	29.1354	27.7558	NaN	28.8749	27.8287	NaN	NaN	28.9109	0.0327972	0.0614585	0.67248	Q62876	Synaptogyrin-1	Syngr1
P35284	Rab12	Ras-related protein Rab-12	0.0328441	0.0614784	0.841987	23.9305	24.1427	24.2187	23.7804	23.9697	24.0729	24.2701	24.0888	24.1359	23.7169	24.0266	24.2893	24.6986	24.2975	24.7008	24.3834	24.7833	23.8783	24.3717	23.82	24.0515	24.1632	24.3607	23.8448	0.0328441	0.0614784	0.841987	P35284	Ras-related protein Rab-12	Rab12
Q64244	Cd38	ADP-ribosyl cyclase/cyclic ADP-ribose hydrolase 1	0.0330006	0.0615671	1.01582	22.7279	22.7127	22.4778	22.9546	23.1185	22.7906	22.8043	22.4036	22.7331	22.7369	22.5371	22.568	22.2836	NaN	NaN	23.4989	22.3737	22.8232	NaN	NaN	NaN	NaN	NaN	22.6788	0.0330006	0.0615671	1.01582	Q64244	ADP-ribosyl cyclase/cyclic ADP-ribose hydrolase 1	Cd38
P97519	Hmgcl	Hydroxymethylglutaryl-CoA lyase, mitochondrial	0.0331724	0.0618196	0.882911	23.2818	22.9249	23.3277	23.0885	23.0411	23.1715	22.9875	22.9589	22.9031	23.1564	NaN	23.4367	23.4855	23.3907	23.3996	23.2333	22.743	23.182	23.3169	23.2351	23.3058	23.3952	23.2603	23.0453	0.0331724	0.0618196	0.882911	P97519	Hydroxymethylglutaryl-CoA lyase, mitochondrial	Hmgcl
Q07310	Nrxn3	Neurexin-3	0.0334668	0.0622998	1.20568	24.9536	25.2754	25.3361	24.9941	25.6121	25.5926	25.3578	25.5398	25.0385	24.8548	25.5284	24.9264	24.8731	24.3975	24.984	25.2515	24.9024	25.3944	24.7036	25.0639	25.0011	24.8309	25.296	25.511	0.0334668	0.0622998	1.20568	Q07310	Neurexin-3	Nrxn3
Q9ERB4	Vcan	Versican core protein	0.0336118	0.0624324	0.888547	26.6389	26.8051	26.9906	26.6299	26.9309	27.0395	26.9157	26.5629	26.6898	26.5629	26.5952	26.9038	26.9555	26.9141	26.992	26.876	27.2018	26.6148	27.1467	27.1055	26.7078	26.846	27.1377	26.6962	0.0336118	0.0624324	0.888547	Q9ERB4	Versican core protein	Vcan
Q0VGK4	Gdpd1	Glycerophosphodiester phosphodiesterase domain-containing protein 1	0.033576	0.0624344	0.819992	24.477	23.9742	24.3329	23.8747	23.438	24.037	24.3381	24.1546	23.9559	24.2176	24.2113	24.2823	25.0047	24.0312	24.1688	24.6119	24.8569	24.3786	24.3594	24.5283	24.0756	24.044	24.5941	23.9815	0.033576	0.0624344	0.819992	Q0VGK4	Glycerophosphodiester phosphodiesterase domain-containing protein 1	Gdpd1
P28572	Slc6a9	Sodium- and chloride-dependent glycine transporter 1	0.0338405	0.0627884	0.545259	23.1308	NaN	NaN	23.6204	24.0782	NaN	22.5255	22.7585	23.3504	23.0538	23.0953	24.2932	NaN	NaN	23.9486	24.3543	24.4186	24.3408	23.5422	24.051	24.4183	24.0327	24.3441	23.0988	0.0338405	0.0627884	0.545259	P28572	Sodium- and chloride-dependent glycine transporter 1	Slc6a9
Q63028	Add1	Alpha-adducin	0.0341905	0.0633684	0.88637	26.5556	26.8797	26.7722	26.6442	26.7096	26.7083	26.8533	26.6539	26.6615	26.549	26.768	26.7823	27.245	26.7017	26.8164	27.2144	27.0792	26.5266	26.7087	27.1559	26.8527	26.8919	26.8908	26.562	0.0341905	0.0633684	0.88637	Q63028	Alpha-adducin	Add1
Q08602	Rabggta	Geranylgeranyl transferase type-2 subunit alpha	0.0342853	0.0634746	0.823791	23.0533	22.8758	22.8018	22.8202	23.0268	22.9718	23.4844	23.036	22.8105	23.0937	22.1949	23.3564	23.5126	23.2891	22.9526	23.4876	23.5924	22.9356	23.3138	23.2738	23.0368	23.1642	23.2518	22.4869	0.0342853	0.0634746	0.823791	Q08602	Geranylgeranyl transferase type-2 subunit alpha	Rabggta
P20767		Ig lambda-2 chain C region	0.0344602	0.0636594	0.598787	22.9724	22.7354	NaN	22.4393	23.3822	NaN	23.4764	22.9585	23.3184	23.7802	23.296	23.154	NaN	23.5803	23.2905	23.9817	24.3135	24.5189	NaN	23.9219	24.518	23.7644	23.5748	24.1815	0.0344602	0.0636594	0.598787	P20767	Ig lambda-2 chain C region
Q62688	Plcl1	Inactive phospholipase C-like protein 1	0.0344257	0.0636649	0.786081	25.5288	24.4725	25.4589	25.2123	26.3532	26.0106	25.1301	25.8036	24.7207	NaN	25.457	NaN	NaN	NaN	NaN	25.6423	25.0756	NaN	25.883	NaN	26.2349	25.9743	NaN	NaN	0.0344257	0.0636649	0.786081	Q62688	Inactive phospholipase C-like protein 1	Plcl1
Q99JD4	Clasp2	CLIP-associating protein 2	0.0345073	0.0636768	0.861304	24.0552	23.9498	24.2466	24.3209	24.0197	24.3586	24.4074	24.1125	24.0593	24.4224	24.0695	24.7749	24.3117	24.7779	24.241	24.55	24.1794	24.1558	24.6517	24.4838	24.3659	24.5049	24.4056	23.7872	0.0345073	0.0636768	0.861304	Q99JD4	CLIP-associating protein 2	Clasp2
Q63633	Slc12a5	Solute carrier family 12 member 5	0.0346603	0.0638896	0.885444	27.9309	27.8538	28.0849	27.5584	27.9192	27.8241	27.9176	27.9912	27.7392	27.6801	28.182	28.0388	28.1772	27.7766	28.2466	28.407	27.9707	27.8209	27.9823	28.1648	27.9631	27.9213	28.3606	27.8936	0.0346603	0.0638896	0.885444	Q63633	Solute carrier family 12 member 5	Slc12a5
Q80VL0	Ipcef1	Interactor protein for cytohesin exchange factors 1	0.034802	0.0640812	0.725843	23.4453	23.4774	NaN	23.2441	22.9406	23.2319	23.426	23.1374	23.22	23.4581	23.377	NaN	24.2924	NaN	NaN	NaN	NaN	23.1857	NaN	NaN	24.1363	NaN	NaN	23.4178	0.034802	0.0640812	0.725843	Q80VL0	Interactor protein for cytohesin exchange factors 1	Ipcef1
Q63270	Aco1	Cytoplasmic aconitate hydratase	0.0349525	0.0642884	0.827097	24.8374	24.5597	24.5873	24.8546	24.694	24.8313	24.2909	24.7074	24.7685	24.5609	24.3533	24.1432	24.3544	25.2431	25.0212	25.0977	24.6852	24.5979	24.9538	25.1676	25.2026	25.1017	25.3373	24.9809	0.0349525	0.0642884	0.827097	Q63270	Cytoplasmic aconitate hydratase	Aco1
Q6P7B0	Wars	Tryptophan--tRNA ligase, cytoplasmic;T1-TrpRS;T2-TrpRS	0.0352016	0.0646762	0.824893	24.228	24.6622	25.1668	24.5322	24.6701	25.1806	25.1896	24.6835	24.8065	24.929	24.557	25.022	25.5756	25.2934	24.7925	25.2825	25.1472	24.5922	24.8711	25.0792	25.0612	25.3499	25.1602	24.5535	0.0352016	0.0646762	0.824893	Q6P7B0	Tryptophan--tRNA ligase, cytoplasmic;T1-TrpRS;T2-TrpRS	Wars
P42667	Sec11a	Signal peptidase complex catalytic subunit SEC11A	0.035774	0.0656568	1.04758	23.5987	NaN	NaN	22.8857	23.3225	NaN	NaN	NaN	23.0823	NaN	23.1829	23.2515	23.4608	NaN	23.212	23.2772	23.6512	23.1339	22.7988	23.0383	23.2667	22.9945	22.9641	22.7193	0.035774	0.0656568	1.04758	P42667	Signal peptidase complex catalytic subunit SEC11A	Sec11a
Q6PDV7	Rpl10	60S ribosomal protein L10	0.0358142	0.0656594	1.36129	25.5152	25.3627	24.529	25.4482	25.1345	24.9006	25.1708	25.1812	25.5875	25.5016	25.1905	24.597	25.2141	24.4629	24.4287	24.2226	24.0871	25.5702	24.2914	25.0801	24.3354	24.4769	25.7054	25.7239	0.0358142	0.0656594	1.36129	Q6PDV7	60S ribosomal protein L10	Rpl10
Q6AYT7	Abhd12	Monoacylglycerol lipase ABHD12	0.0359027	0.0657505	0.856158	24.477	24.6178	24.5332	24.4922	24.506	24.2943	24.2263	24.4512	24.534	24.341	24.3815	24.5247	25.0303	24.816	24.9761	25.0765	24.8303	24.3775	24.4846	24.917	24.6037	24.4183	24.611	23.9838	0.0359027	0.0657505	0.856158	Q6AYT7	Monoacylglycerol lipase ABHD12	Abhd12
P62024	Phactr1	Phosphatase and actin regulator 1	0.03605	0.065949	0.808093	23.4488	22.567	23.8834	23.3564	23.1789	23.4345	23.7222	23.4664	23.8308	23.5867	23.1857	23.5612	24.2353	23.4769	23.9392	23.8709	23.5745	23.4721	23.5782	24.1409	24.0153	23.2083	23.923	23.5087	0.03605	0.065949	0.808093	P62024	Phosphatase and actin regulator 1	Phactr1
Q6P791	Lamtor1	Ragulator complex protein LAMTOR1	0.0362105	0.0661711	0.793814	24.8042	24.2288	25.0124	24.5287	24.1555	24.5596	24.7002	24.603	24.5775	24.6138	24.4079	25.4003	25.3868	25.2466	24.5151	25.5343	24.898	24.7007	24.4959	25.4061	24.3418	24.6811	24.7112	24.3301	0.0362105	0.0661711	0.793814	Q6P791	Ragulator complex protein LAMTOR1	Lamtor1
Q8K4Y5	Lgi1	Leucine-rich glioma-inactivated protein 1	0.0362657	0.0662006	0.866584	26.4291	26.4063	26.952	26.1845	26.535	26.7538	26.7471	26.4216	26.3936	26.3189	26.6917	26.844	26.863	26.4621	26.7234	27.1261	27.0847	26.3766	26.6395	26.7381	26.6577	26.6867	26.8834	26.4946	0.0362657	0.0662006	0.866584	Q8K4Y5	Leucine-rich glioma-inactivated protein 1	Lgi1
P31421	Grm2	Metabotropic glutamate receptor 2	0.0367636	0.0670371	0.845626	25.4855	25.6046	26.361	25.4352	25.6911	25.901	25.9464	25.6251	25.5458	25.3551	25.8207	25.8045	25.8747	25.766	26.1293	26.2861	26.3788	25.5726	26.1873	25.7275	25.8654	25.7793	26.1362	25.8216	0.0367636	0.0670371	0.845626	P31421	Metabotropic glutamate receptor 2	Grm2
Q6AY84	Scrn1	Secernin-1	0.0368557	0.0671329	0.883497	25.7888	25.643	25.3407	25.4487	25.3831	25.618	25.5104	25.3833	25.4736	25.7308	25.1189	25.5334	25.8319	25.8235	25.4881	25.77	25.4064	25.5258	25.7034	25.8946	25.4941	25.5583	26.0912	25.6307	0.0368557	0.0671329	0.883497	Q6AY84	Secernin-1	Scrn1
Q6MG60	Ddah2	N(G),N(G)-dimethylarginine dimethylaminohydrolase 2	0.0373314	0.0679262	0.817877	23.6827	23.7542	24.0981	23.6103	23.9462	24.0734	24.3955	23.439	23.7524	23.6682	23.224	24.2789	24.0297	24.2677	23.5518	24.1935	24.4557	23.5721	23.966	24.2792	24.4505	24.3203	23.8912	23.7296	0.0373314	0.0679262	0.817877	Q6MG60	N(G),N(G)-dimethylarginine dimethylaminohydrolase 2	Ddah2
P35053	Gpc1	Glypican-1;Secreted glypican-1	0.0375343	0.0682223	1.29453	24.2511	24.9722	24.9554	24.2796	24.9003	24.5115	24.4977	24.662	24.2189	24.748	24.6469	24.2078	24.7993	23.4446	23.8505	24.047	24.6463	24.4487	23.8479	24.3915	23.5148	24.0335	24.9565	24.8216	0.0375343	0.0682223	1.29453	P35053	Glypican-1;Secreted glypican-1	Gpc1
Q63092	Camkv	CaM kinase-like vesicle-associated protein	0.0375759	0.0682247	0.899444	26.581	26.7434	26.7636	26.6367	26.7763	26.771	26.9715	26.7772	26.6815	26.771	26.7667	26.7535	27.2302	26.8329	27.0649	26.8803	27.31	26.7208	26.9119	26.7675	26.6623	26.7062	27.1001	26.7851	0.0375759	0.0682247	0.899444	Q63092	CaM kinase-like vesicle-associated protein	Camkv
Q91Z79	Ppfia3	Liprin-alpha-3	0.0376292	0.0682482	1.15657	24.5663	24.6574	24.3704	24.5666	24.2469	24.7809	25.2998	24.5816	24.4953	24.8061	24.245	24.3526	24.5063	24.3116	24.4956	24.1418	24.194	24.3527	24.3657	24.6796	24.4563	24.2333	24.3939	24.6078	0.0376292	0.0682482	1.15657	Q91Z79	Liprin-alpha-3	Ppfia3
O08957	Nrn1	Neuritin	0.0377457	0.0683863	1.27401	26.5099	26.7548	26.4482	26.2002	26.6298	26.2706	26.241	26.5052	26.6756	26.5704	26.8992	25.8288	25.9287	25.3974	26.1405	26.2985	26.2441	27.0371	25.7479	25.9789	25.813	26.1789	27.0241	26.5823	0.0377457	0.0683863	1.27401	O08957	Neuritin	Nrn1
P18421	Psmb1	Proteasome subunit beta type-1	0.03809	0.0689364	0.817638	24.4002	24.7667	25.1974	24.5623	24.336	24.6604	25.0547	24.5079	24.4801	24.7152	24.2681	25.0623	25.4419	24.6349	24.4447	25.0739	25.3224	25.0834	24.6213	24.9761	24.5496	25.2771	25.0697	24.4312	0.03809	0.0689364	0.817638	P18421	Proteasome subunit beta type-1	Psmb1
Q99376	Tfrc	Transferrin receptor protein 1	0.0383647	0.0693594	0.860942	22.8487	22.8813	23.4554	22.747	22.7213	23.1123	23.2402	23.1002	22.8169	23.1521	22.7219	23.2187	23.1702	23.1899	23.3316	23.6471	23.3703	22.8317	22.9922	23.1549	23.2072	23.2637	23.4191	22.772	0.0383647	0.0693594	0.860942	Q99376	Transferrin receptor protein 1	Tfrc
M0RAS4	Igsf21		0.0385694	0.0696552	1.23756	24.1254	24.4255	24.8925	23.9754	24.2809	24.6287	24.5311	24.3014	24.2824	24.0181	24.0882	23.8409	25.1229	23.6202	23.9929	23.8802	23.9675	24.0548	23.7812	23.8989	24.2364	23.6136	23.9365	24.2515	0.0385694	0.0696552	1.23756	M0RAS4		Igsf21
P85973	Pnp	Purine nucleoside phosphorylase	0.0386128	0.0696593	0.878574	25.0086	25.3153	24.7573	25.2645	24.7338	25.1777	25.1498	24.6956	24.9876	25.1348	24.563	25.1946	25.1838	25.0509	24.9998	25.2061	24.9497	25.321	25.0646	25.3032	25.0639	25.0238	25.3751	25.4409	0.0386128	0.0696593	0.878574	P85973	Purine nucleoside phosphorylase	Pnp
O08654		UPF0183 protein C16orf70 homolog	0.0392081	0.070658	0.780103	23.5126	23.4862	22.597	22.9075	22.6878	23.0412	23.0624	23.2012	23.528	23.0379	23.0079	23.7878	23.2358	23.2788	23.5534	23.7163	23.8112	23.0802	23.5655	23.2953	23.2928	23.4573	NaN	23.3917	0.0392081	0.070658	0.780103	O08654	UPF0183 protein C16orf70 homolog
P63036	Dnaja1	DnaJ homolog subfamily A member 1	0.0392504	0.0706591	0.869606	24.9904	25.0138	25.1767	24.7503	25.3527	25.2639	25.0616	25.1999	25.1894	25.0749	24.9694	25.3591	25.7086	25.3158	25.4026	25.5255	25.3416	24.9858	25.3552	25.1458	25.4887	25.2925	25.2938	24.638	0.0392504	0.0706591	0.869606	P63036	DnaJ homolog subfamily A member 1	Dnaja1
D4A208	Srgap2	SLIT-ROBO Rho GTPase-activating protein 2	0.0399819	0.0718995	1.07224	22.5473	22.0957	22.6925	22.7581	22.7985	22.7315	22.7186	22.7191	23.0629	23.0648	22.8535	22.6341	22.4677	22.8393	NaN	22.8044	NaN	NaN	NaN	22.6463	22.5338	21.9537	NaN	23.1648	0.0399819	0.0718995	1.07224	D4A208	SLIT-ROBO Rho GTPase-activating protein 2	Srgap2
Q75Q40	Tomm40	Mitochondrial import receptor subunit TOM40 homolog	0.0406015	0.0729364	1.17769	25.333	25.5082	25.9701	25.8934	25.5717	25.6267	25.5817	25.7182	25.4367	25.6303	25.8127	25.4637	25.9013	25.5683	25.4046	25.3454	25.4776	25.7769	25.0838	25.5275	25.0164	25.5803	24.7358	25.4214	0.0406015	0.0729364	1.17769	Q75Q40	Mitochondrial import receptor subunit TOM40 homolog	Tomm40
B5DF41	Snph	Syntaphilin	0.0406591	0.0729624	0.880828	24.9354	24.701	25.0721	24.941	24.6336	25.0114	25.1105	24.9651	24.9962	25.1649	25.0971	25.3114	25.3385	25.3687	24.8562	25.4605	25.1661	24.9035	25.2533	25.1682	24.664	25.2832	25.2007	24.9663	0.0406591	0.0729624	0.880828	B5DF41	Syntaphilin	Snph
Q6MG06	Gnl1	Guanine nucleotide-binding protein-like 1	0.0417355	0.0748147	0.818954	22.5986	22.928	22.8987	22.7712	22.581	23.0597	23.0364	22.85	22.5134	22.6258	NaN	23.2985	23.6605	23.0835	23.0224	23.5145	23.3268	22.2888	22.9173	23.4399	23.328	22.9465	NaN	22.0664	0.0417355	0.0748147	0.818954	Q6MG06	Guanine nucleotide-binding protein-like 1	Gnl1
Q63327	Mobp	Myelin-associated oligodendrocyte basic protein	0.041785	0.0748243	1.21059	23.597	23.4725	23.9538	24.1752	25.0684	23.6877	23.7153	23.3106	23.9697	24.007	22.5186	23.7925	NaN	22.8443	23.8132	24.186	NaN	23.7275	23.0145	NaN	22.9605	24.2819	NaN	22.8329	0.041785	0.0748243	1.21059	Q63327	Myelin-associated oligodendrocyte basic protein	Mobp
O35263	Pafah1b3	Platelet-activating factor acetylhydrolase IB subunit gamma	0.0419104	0.0749695	0.895343	22.6838	22.733	22.7161	22.6008	22.5794	NaN	22.7798	22.1563	22.5262	22.7349	22.6544	22.7908	NaN	22.6902	22.8385	22.8434	22.8956	22.5898	22.7683	22.7995	22.8956	22.8952	22.8318	22.4728	0.0419104	0.0749695	0.895343	O35263	Platelet-activating factor acetylhydrolase IB subunit gamma	Pafah1b3
P84083	Arf5	ADP-ribosylation factor 5	0.0423561	0.0756869	1.50436	26.8134	26.1794	26.1437	26.7718	26.4205	25.9012	25.8725	25.76	26.3479	26.4258	25.2706	25.1321	27.158	25.4877	25.135	24.7914	NaN	25.4816	25.4722	26.5628	25.3926	25.8033	25.8148	24.7788	0.0423561	0.0756869	1.50436	P84083	ADP-ribosylation factor 5	Arf5
Q9JKE3	Scamp5	Secretory carrier-associated membrane protein 5	0.0425634	0.0759773	0.808368	26.5852	26.5832	26.0217	26.2582	26.3164	25.8514	25.8349	26.9688	25.9603	26.7867	26.7283	26.8007	26.7023	26.6306	26.6324	26.8702	27.1739	26.0217	26.958	26.6206	26.4464	26.6874	26.7915	26.2575	0.0425634	0.0759773	0.808368	Q9JKE3	Secretory carrier-associated membrane protein 5	Scamp5
P04897	Gnai2	Guanine nucleotide-binding protein G(i) subunit alpha-2	0.0429435	0.076575	0.883866	31.082	31.3316	31.7968	31.1557	31.5796	31.7005	31.4596	31.3997	31.1842	31.0988	31.4789	31.6028	31.6664	31.317	31.581	31.6259	31.857	31.3284	31.5828	31.447	31.5958	31.4563	31.8078	31.4904	0.0429435	0.076575	0.883866	P04897	Guanine nucleotide-binding protein G(i) subunit alpha-2	Gnai2
Q62696	Dlg1	Disks large homolog 1	0.04311	0.0767104	0.875685	25.456	25.3844	25.8064	25.2087	25.4261	25.6448	25.3302	25.2594	25.1482	25.2622	25.4361	25.4127	25.8473	25.3401	25.6094	25.5288	26.038	25.2012	25.4316	25.7026	25.605	25.589	25.8963	25.4434	0.04311	0.0767104	0.875685	Q62696	Disks large homolog 1	Dlg1
Q5FVI3	Lrrc57	Leucine-rich repeat-containing protein 57	0.043105	0.0767822	0.823148	24.4138	24.6647	25.0026	24.5021	25.1017	25.2616	25.2254	24.5554	24.2857	24.7337	24.8839	25.4352	25.1091	24.9127	24.9389	25.384	25.2402	24.2603	25.1753	25.0217	25.2151	25.1537	25.2434	24.7603	0.043105	0.0767822	0.823148	Q5FVI3	Leucine-rich repeat-containing protein 57	Lrrc57
P25093	Fah	Fumarylacetoacetase	0.0433347	0.0770293	0.823282	23.9364	23.542	24.1585	23.8902	23.7928	24.144	24.0818	23.324	23.9958	23.7321	23.0102	24.3675	24.2435	24.2244	23.7496	24.1242	23.6648	23.8952	24.221	24.4191	24.1367	24.1546	24.1264	23.4929	0.0433347	0.0770293	0.823282	P25093	Fumarylacetoacetase	Fah
P21932	Adcy3	Adenylate cyclase type 3	0.0443463	0.0787449	0.718584	24.9548	24.5917	25.0192	25.1157	25.0727	25.7918	25.3306	NaN	NaN	NaN	25.1028	25.8838	25.8373	25.3318	25.9504	26.1229	NaN	24.8793	25.3682	26.1867	25.4516	25.5194	26.1206	24.5382	0.0443463	0.0787449	0.718584	P21932	Adenylate cyclase type 3	Adcy3
P09606	Glul	Glutamine synthetase	0.0446351	0.0791748	0.884837	28.9371	28.9943	29.2513	28.7079	28.8181	29.115	29.2048	28.8773	28.9044	29.0839	28.6334	29.4422	29.0607	29.1226	29.2388	29.45	29.1512	28.8929	29.0595	28.9424	29.0563	29.3248	29.2452	28.7497	0.0446351	0.0791748	0.884837	P09606	Glutamine synthetase	Glul
Q62910	Synj1	Synaptojanin-1	0.0451681	0.0800364	0.885332	25.7771	25.7489	25.6856	25.937	25.7283	25.7404	26.0959	25.856	25.7947	25.9847	25.7433	25.9896	26.3978	26.0989	25.9061	26.2706	26.2178	25.564	25.8813	26.1874	25.7306	25.895	26.1762	25.7139	0.0451681	0.0800364	0.885332	Q62910	Synaptojanin-1	Synj1
B0BNM9	GLTP	Glycolipid transfer protein	0.0453118	0.0802071	0.794795	NaN	24.0069	NaN	24.1571	NaN	NaN	NaN	NaN	24.3068	24.3864	NaN	25.0434	24.5063	24.8918	23.8673	24.4237	24.0937	23.9814	24.7312	25.2225	24.8484	24.3924	NaN	NaN	0.0453118	0.0802071	0.794795	B0BNM9	Glycolipid transfer protein	GLTP
Q9R1T5	Aspa	Aspartoacylase	0.0453799	0.0802439	0.772378	22.8397	22.0792	21.5457	22.842	22.539	23.2757	22.4809	NaN	22.5704	23.1225	22.2816	22.7932	NaN	23.0126	22.7184	22.6801	22.7677	22.5904	23.0827	23.3609	23.2385	23.2023	23.1668	22.5499	0.0453799	0.0802439	0.772378	Q9R1T5	Aspartoacylase	Aspa
Q5M9G9	Tbrg4	Protein TBRG4	0.0460637	0.0813679	0.84529	25.6838	25.7524	24.7401	25.6547	25.4875	25.1423	24.9904	25.2941	25.6801	25.5663	25.2594	25.6195	25.8012	25.2127	25.6698	25.9296	25.3512	25.536	25.6085	25.8149	25.3066	25.582	25.8398	25.9045	0.0460637	0.0813679	0.84529	Q5M9G9	Protein TBRG4	Tbrg4
P62912	Rpl32	60S ribosomal protein L32	0.0463851	0.0818503	0.796324	25.6485	25.0103	25.279	25.3629	25.051	25.4689	24.6938	25.7522	25.3466	25.7024	24.7521	25.0552	25.709	26.219	26.0022	24.9396	25.8457	25.1787	25.8427	25.7923	25.3357	25.6509	25.9289	25.397	0.0463851	0.0818503	0.796324	P62912	60S ribosomal protein L32	Rpl32
Q9Z2I7	Svop	Synaptic vesicle 2-related protein	0.0466331	0.0822024	1.28024	23.7785	24.2972	23.4583	24.3545	24.4111	24.2349	23.3191	23.8101	23.4922	23.8734	23.7485	23.231	NaN	23.7503	NaN	23.3305	23.4855	24.4003	23.1952	22.6077	22.6534	23.1736	24.4099	24.6199	0.0466331	0.0822024	1.28024	Q9Z2I7	Synaptic vesicle 2-related protein	Svop
P0C0R5	Pik3r4	Phosphoinositide 3-kinase regulatory subunit 4	0.0468961	0.0825801	0.724159	22.3094	21.9642	21.9587	21.6174	21.8252	21.5737	22.236	22.0027	22.257	21.887	21.3551	23.3625	22.8835	22.387	22.2175	22.7042	22.4956	21.8127	22.4662	22.8957	22.846	22.1715	22.0034	20.6094	0.0468961	0.0825801	0.724159	P0C0R5	Phosphoinositide 3-kinase regulatory subunit 4	Pik3r4
Q62768	Unc13a	Protein unc-13 homolog A	0.0469701	0.0826245	0.901835	24.6674	24.9193	24.9725	24.9794	24.7616	24.8475	24.4363	24.7956	24.8232	24.6144	24.927	24.8318	25.032	24.7987	25.0568	25.1808	25.032	24.5848	24.8399	24.9546	25.2161	25.0129	24.9843	24.7472	0.0469701	0.0826245	0.901835	Q62768	Protein unc-13 homolog A	Unc13a
Q62845	Cntn4	Contactin-4	0.0472798	0.082911	0.782896	22.6388	NaN	23.4812	22.7875	23.4262	22.9937	NaN	22.8606	NaN	22.6842	23.1082	23.2945	23.1079	23.0478	23.4784	23.5185	23.521	23.0458	NaN	23.4769	23.2484	23.2351	24.1691	23.0645	0.0472798	0.082911	0.782896	Q62845	Contactin-4	Cntn4
Q497B0	Nit2	Omega-amidase NIT2	0.0471907	0.0829263	0.850357	23.9869	24.0189	24.4665	23.9068	23.6725	24.0581	24.0829	23.7861	23.93	23.8273	23.4886	24.4067	24.5805	24.3414	24.0325	24.3661	24.3705	23.7252	24.2107	24.252	23.9297	24.255	24.084	23.5695	0.0471907	0.0829263	0.850357	Q497B0	Omega-amidase NIT2	Nit2
O70511	Ank3	Ankyrin-3	0.0472516	0.0829473	0.860802	26.7375	27.0026	27.4868	26.6637	26.949	27.1494	27.1119	26.8554	26.7945	26.64	27.1087	27.0513	27.276	26.8819	27.2507	27.52	27.5266	26.711	27.1575	27.3434	27.2039	27.0784	27.3617	26.8573	0.0472516	0.0829473	0.860802	O70511	Ankyrin-3	Ank3
B2RZ78	Vps29	Vacuolar protein sorting-associated protein 29	0.04737	0.0829833	0.853866	25.3734	25.7804	25.3057	25.3625	25.2152	25.4578	25.7432	25.2209	25.4935	25.5255	25.3479	25.9767	25.7437	25.9002	25.7129	25.6959	26.0611	25.2643	25.8646	25.0336	25.4974	26.0214	25.3422	25.5524	0.04737	0.0829833	0.853866	B2RZ78	Vacuolar protein sorting-associated protein 29	Vps29
Q9Z1B2	Gstm5	Glutathione S-transferase Mu 5	0.0477492	0.0834749	0.752141	25.0951	25.4393	24.2396	24.6579	25.3972	25.5927	24.6357	24.6787	24.8588	24.8427	25.3757	25.2984	24.7187	24.8017	25.8546	25.5005	24.5328	25.924	25.3761	25.2785	25.4686	26.3962	25.7182	25.2532	0.0477492	0.0834749	0.752141	Q9Z1B2	Glutathione S-transferase Mu 5	Gstm5
Q4V8I7	Lrrc8a	Volume-regulated anion channel subunit LRRC8A	0.0477105	0.0834934	0.880794	23.7707	23.4499	23.7616	23.4055	23.5018	24.2115	23.8568	23.4945	23.5093	23.6228	23.6932	23.936	23.6863	23.5042	23.8056	24.019	23.7839	23.7471	23.9013	24.0362	23.8599	23.7496	24.2674	23.6849	0.0477105	0.0834934	0.880794	Q4V8I7	Volume-regulated anion channel subunit LRRC8A	Lrrc8a
P52296	Kpnb1	Importin subunit beta-1	0.0483609	0.0844571	0.860557	25.044	24.8768	24.8974	24.9874	24.7693	24.9274	24.7546	24.867	24.6998	24.9564	24.6511	24.6626	25.2531	25.0036	25.0851	25.1621	24.9225	24.7557	25.0873	25.4074	24.8912	24.992	25.9127	24.8272	0.0483609	0.0844571	0.860557	P52296	Importin subunit beta-1	Kpnb1
Q80W89	Ndufa11	NADH dehydrogenase [ubiquinone] 1 alpha subcomplex subunit 11	0.0484619	0.0845463	0.821066	27.4237	27.4305	27.4719	27.4651	27.1934	27.6849	27.9906	27.4245	27.6006	27.3309	27.2172	28.0799	27.5662	28.1796	27.9656	28.1044	28.3122	27.4139	27.7363	27.6048	27.6494	27.9765	27.4573	26.8363	0.0484619	0.0845463	0.821066	Q80W89	NADH dehydrogenase [ubiquinone] 1 alpha subcomplex subunit 11	Ndufa11
Q75Q41	Tomm22	Mitochondrial import receptor subunit TOM22 homolog	0.0486071	0.0847124	1.54694	25.9245	26.1568	25.7486	26.1509	25.8842	26.0824	26.5921	26.3105	26.168	26.1194	26.3855	25.177	25.9381	25.2155	25.0844	26.3441	26.4914	25.9413	23.6764	25.7628	23.4783	25.9479	26.356	26.2042	0.0486071	0.0847124	1.54694	Q75Q41	Mitochondrial import receptor subunit TOM22 homolog	Tomm22
Q63604	Ntrk2	BDNF/NT-3 growth factors receptor	0.0487095	0.0848036	0.846974	24.445	24.8334	25.0862	24.2811	24.757	24.7129	25.0345	24.7839	24.506	24.2833	24.8654	24.6654	25.2203	24.6601	25.1468	25.3021	25.1817	24.5098	25.2205	24.5107	25.0285	24.9423	24.9585	24.7367	0.0487095	0.0848036	0.846974	Q63604	BDNF/NT-3 growth factors receptor	Ntrk2
Q62940	Nedd4	E3 ubiquitin-protein ligase NEDD4	0.0494281	0.0859663	0.871263	23.4749	23.5865	22.894	23.1691	23.384	23.3475	23.1813	23.1577	23.4438	23.2271	23.2385	23.679	23.9383	23.6362	23.1702	23.4801	23.019	23.1743	23.3832	23.5953	23.72	23.6816	23.4879	23.2884	0.0494281	0.0859663	0.871263	Q62940	E3 ubiquitin-protein ligase NEDD4	Nedd4

## Sheet: GO Terms
GO ID	GO Term	Term PValue	Term PValue Corrected with Benjamini-Hochberg	Group PValue	Group PValue Corrected with Benjamini-Hochberg	GO Levels	GO Groups	% Associated Genes	Nr. Genes	Associated Genes Found
GO:0009206	purine ribonucleoside triphosphate biosynthetic process	0.00248438	0.00389707	0.00248438	0.00317449	[8, 9, 10]	Group00	6.77966	4	[Ak3, Atp5pf, Cox5b, Nme2]
GO:0035198	miRNA binding	0.00239422	0.00390893	0.00239422	0.00323924	[6]	Group01	10.7143	3	[Hnrnpa1, Hnrnpa2b1, Matr3]
GO:0043462	regulation of ATPase activity	7.68377e-06	6.83002e-05	7.68377e-06	2.52467e-05	[5]	Group02	9.33333	7	[Atp1b2, Dbn1, Dynll1, Dynll2, Hspa2, Pfn2, Rab3a]
GO:0045185	maintenance of protein location	0.0158187	0.0171013	0.0158187	0.0165377	[3, 4]	Group03	4	4	[Dbn1, Tmsb4x, Txn1, Ywhab]
GO:0072666	establishment of protein localization to vacuole	0.00811926	0.00969464	0.00811926	0.00889252	[5, 6, 7]	Group04	6.97674	3	[Scarb2, Sgta, Vti1b]
GO:0006693	prostaglandin metabolic process	0.00574758	0.00741623	0.00574758	0.00660972	[6, 7, 8, 10]	Group05	7.89474	3	[Abhd16a, Pnpla8, Ptgr2]
GO:1990090	cellular response to nerve growth factor stimulus	0.00122697	0.00218129	0.00122697	0.00188136	[4, 6]	Group06	6.0241	5	[Crk, Dync1li2, Ehd1, Rps3, Sh3gl2]
GO:0010611	regulation of cardiac muscle hypertrophy	0.0298618	0.0302398	0.0298618	0.0298618	[4, 5, 6, 7]	Group07	4.28571	3	[Fdps, Mtpn, Tomm70]
GO:0015035	protein disulfide oxidoreductase activity	0.000881463	0.00176293	0.000881463	0.00155951	[6]	Group08	15	3	[Gstk1, Txn1, Txn2]
GO:0061136	regulation of proteasomal protein catabolic process	0.000879554	0.00180421	0.000879554	0.00168581	[6, 7, 8, 9]	Group09	4.40252	7	[Apoe, Fhit, Gpx1, Hspa2, Psmc1, Psmc4, Sgta]
GO:1901800	positive regulation of proteasomal protein catabolic process	0.0123991	0.0137768	0.000879554	0.00168581	[6, 7, 8, 9, 10]	Group09	4.30108	4	[Hspa2, Psmc1, Psmc4, Sgta]
GO:0042177	negative regulation of protein catabolic process	0.00489119	0.00652158	0.00489119	0.00592091	[4, 5, 6, 7]	Group10	4.38596	5	[Anxa2, Cyp51, Fhit, Sgta, Snca]
GO:1903363	negative regulation of cellular protein catabolic process	0.0298618	0.0302398	0.00489119	0.00592091	[5, 6, 7, 8]	Group10	4.28571	3	[Anxa2, Fhit, Sgta]
GO:0097120	receptor localization to synapse	0.000603507	0.00137945	0.000775719	0.00162196	[5]	Group11	7.04225	5	[Cplx1, Dbn1, Nptxr, Sgta, Synj2bp]
GO:1903539	protein localization to postsynaptic membrane	0.0218035	0.022951	0.000775719	0.00162196	[5, 6]	Group11	4.83871	3	[Cplx1, Nptxr, Sgta]
GO:0021549	cerebellum development	0.00143156	0.0024367	0.00143156	0.00205787	[3, 4, 5, 7, 8, 9, 10]	Group12	4.72441	6	[Ak3, Cend1, Coq8b, Crk, Mtpn, Ptbp2]
GO:0021696	cerebellar cortex morphogenesis	0.00384983	0.00549975	0.00143156	0.00205787	[3, 4, 5, 6, 7, 8, 9, 10, 11, 12]	Group12	9.09091	3	[Cend1, Coq8b, Mtpn]
GO:0034381	plasma lipoprotein particle clearance	0.00419287	0.00588474	0.00106878	0.00175586	[2, 3, 4]	Group13	8.82353	3	[Anxa2, Apoe, Ehd1]
GO:0051702	interaction with symbiont	0.00334202	0.00504455	0.00106878	0.00175586	[3, 4]	Group13	6.25	4	[Anxa2, Apoe, Gpx1, Sugt1]
GO:0051817	modification of morphology or physiology of other organism involved in symbiotic interaction	0.0091196	0.0105734	0.00106878	0.00175586	[4]	Group13	4.70588	4	[Anxa2, Apoe, Hnrnpa1, Sugt1]
GO:0004620	phospholipase activity	9.76002e-05	0.000459295	1.23395e-05	3.54759e-05	[5]	Group14	5.36913	8	[Abhd16a, Anxa2, Arl1, Marcks, Pld3, Pnpla8, Snap91, Snca]
GO:0048489	synaptic vesicle transport	0.000574677	0.00135218	1.23395e-05	3.54759e-05	[4, 5, 6]	Group14	10	4	[Dnm2, Rab3a, Snap91, Snca]
GO:0010517	regulation of phospholipase activity	0.00155672	0.00259453	1.23395e-05	3.54759e-05	[6]	Group14	7.69231	4	[Arl1, Marcks, Snap91, Snca]
GO:1990542	mitochondrial transmembrane transport	0.000603507	0.00137945	0.00057559	0.00132386	[5]	Group15	7.04225	5	[Cox5b, Micu1, Timm44, Tomm20, Tomm40l]
GO:1904680	peptide transmembrane transporter activity	0.007112	0.00862061	0.00057559	0.00132386	[7]	Group15	7.31707	3	[Slc15a2, Tomm20, Tomm40l]
GO:0006626	protein targeting to mitochondrion	0.00461317	0.00625515	0.00057559	0.00132386	[5, 6, 7, 8, 9, 10]	Group15	5.71429	4	[Timm44, Tomm20, Tomm40l, Tomm70]
GO:1902652	secondary alcohol metabolic process	0.00106878	0.00203577	1.42432e-06	5.45991e-06	[4, 5]	Group16	5	6	[Apoe, Cyp51, Fdps, Idh1, Idh3g, Sod1]
GO:0016709	oxidoreductase activity, acting on paired donors, with incorporation or reduction of molecular oxygen, NAD(P)H as one donor, and incorporation of one atom of oxygen	0.0110929	0.012499	1.42432e-06	5.45991e-06	[5]	Group16	4.44444	4	[Apoe, Cyp51, Dynll1, S100a1]
GO:1902930	regulation of alcohol biosynthetic process	8.56025e-05	0.000489157	1.42432e-06	5.45991e-06	[4, 5, 6]	Group16	10.6383	5	[Apoe, Cyp51, Fdps, Snca, Sod1]
GO:0016209	antioxidant activity	2.67105e-06	4.27369e-05	1.42432e-06	5.45991e-06	[4, 7]	Group16	8.79121	8	[Apoe, Gpx1, Gstk1, Hp, Snca, Sod1, Sod2, Txn1]
GO:0006695	cholesterol biosynthetic process	0.000758842	0.00164074	1.42432e-06	5.45991e-06	[6, 7]	Group16	9.30233	4	[Apoe, Cyp51, Fdps, Sod1]
GO:0046961	proton-transporting ATPase activity, rotational mechanism	0.000881463	0.00176293	7.77611e-09	4.47126e-08	[9, 10, 11, 12, 13]	Group17	15	3	[Atp6ap1, Atp6v0c, Atp6v1f]
GO:0022900	electron transport chain	8.89503e-07	3.55801e-05	7.77611e-09	4.47126e-08	[3, 4]	Group17	7.24638	10	[Cox5a, Cox5b, Cox6a1, Cox6c, Cox7a2, Cyb5a, Cyb5b, Snca, Sod2, Uqcrfs1]
GO:0009055	electron transfer activity	1.09675e-06	2.92465e-05	7.77611e-09	4.47126e-08	[4, 5]	Group17	9.87654	8	[Cox5a, Cox5b, Cox6a1, Cox6c, Cox7a2, Cyb5a, Cyb5b, Uqcrfs1]
GO:0006123	mitochondrial electron transport, cytochrome c to oxygen	0.000135965	0.000572484	7.77611e-09	4.47126e-08	[6, 7, 8, 9]	Group17	27.2727	3	[Cox5a, Cox5b, Cox6a1]
GO:0004129	cytochrome-c oxidase activity	6.35661e-06	7.2647e-05	7.77611e-09	4.47126e-08	[5, 6, 9, 10, 11]	Group17	17.8571	5	[Cox5a, Cox5b, Cox6a1, Cox6c, Cox7a2]
GO:0015991	ATP hydrolysis coupled proton transport	0.00352449	0.00522147	7.77611e-09	4.47126e-08	[7, 8, 9, 10]	Group17	9.375	3	[Atp6ap1, Atp6v0c, Atp6v1f]
GO:0015078	proton transmembrane transporter activity	3.07897e-07	2.46318e-05	7.77611e-09	4.47126e-08	[8, 9, 10]	Group17	7.09677	11	[Atp5pf, Atp6ap1, Atp6v0c, Atp6v1f, Cox5a, Cox5b, Cox6a1, Cox6c, Cox7a2, Slc15a2, Slc2a13]
GO:0006091	generation of precursor metabolites and energy	1.65044e-06	3.30088e-05	6.3294e-09	4.85254e-08	[3]	Group18	4	16	[Acadm, Cox5a, Cox5b, Cox6a1, Cox6c, Cox7a2, Cyb5a, Cyb5b, Idh1, Idh3g, Mif, Snca, Sod2, Surf1, Taldo1, Uqcrfs1]
GO:0022900	electron transport chain	8.89503e-07	3.55801e-05	6.3294e-09	4.85254e-08	[3, 4]	Group18	7.24638	10	[Cox5a, Cox5b, Cox6a1, Cox6c, Cox7a2, Cyb5a, Cyb5b, Snca, Sod2, Uqcrfs1]
GO:0006119	oxidative phosphorylation	4.16577e-05	0.000256355	6.3294e-09	4.85254e-08	[3, 4, 6]	Group18	7.2165	7	[Cox5a, Cox5b, Cox6a1, Cox7a2, Snca, Surf1, Uqcrfs1]
GO:0009055	electron transfer activity	1.09675e-06	2.92465e-05	6.3294e-09	4.85254e-08	[4, 5]	Group18	9.87654	8	[Cox5a, Cox5b, Cox6a1, Cox6c, Cox7a2, Cyb5a, Cyb5b, Uqcrfs1]
GO:0045333	cellular respiration	0.000128453	0.000570901	6.3294e-09	4.85254e-08	[4, 5]	Group18	5.16129	8	[Cox5a, Cox5b, Cox6a1, Idh1, Idh3g, Snca, Sod2, Uqcrfs1]
GO:0022904	respiratory electron transport chain	0.000138267	0.000553069	6.3294e-09	4.85254e-08	[4, 5, 6]	Group18	7.31707	6	[Cox5a, Cox5b, Cox6a1, Snca, Sod2, Uqcrfs1]
GO:0009060	aerobic respiration	0.000565352	0.00137055	6.3294e-09	4.85254e-08	[5, 6]	Group18	7.14286	5	[Cox5a, Cox5b, Cox6a1, Idh1, Idh3g]
GO:0042775	mitochondrial ATP synthesis coupled electron transport	0.000297897	0.000821786	6.3294e-09	4.85254e-08	[5, 6, 7, 8]	Group18	8.19672	5	[Cox5a, Cox5b, Cox6a1, Snca, Uqcrfs1]
GO:0006123	mitochondrial electron transport, cytochrome c to oxygen	0.000135965	0.000572484	6.3294e-09	4.85254e-08	[6, 7, 8, 9]	Group18	27.2727	3	[Cox5a, Cox5b, Cox6a1]
GO:0004129	cytochrome-c oxidase activity	6.35661e-06	7.2647e-05	6.3294e-09	4.85254e-08	[5, 6, 9, 10, 11]	Group18	17.8571	5	[Cox5a, Cox5b, Cox6a1, Cox6c, Cox7a2]
GO:0015078	proton transmembrane transporter activity	3.07897e-07	2.46318e-05	6.3294e-09	4.85254e-08	[8, 9, 10]	Group18	7.09677	11	[Atp5pf, Atp6ap1, Atp6v0c, Atp6v1f, Cox5a, Cox5b, Cox6a1, Cox6c, Cox7a2, Slc15a2, Slc2a13]
GO:0046961	proton-transporting ATPase activity, rotational mechanism	0.000881463	0.00176293	1.53362e-09	3.52732e-08	[9, 10, 11, 12, 13]	Group19	15	3	[Atp6ap1, Atp6v0c, Atp6v1f]
GO:0031623	receptor internalization	0.00545593	0.00715532	1.53362e-09	3.52732e-08	[5, 6, 7]	Group19	4.2735	5	[Dnm2, Grb2, Sgta, Sh3gl2, Snca]
GO:0032414	positive regulation of ion transmembrane transporter activity	0.000856323	0.00180279	1.53362e-09	3.52732e-08	[4, 5, 6, 7, 8]	Group19	5.21739	6	[Atp1b2, Dnm2, Hspa2, Htt, S100a1, Sgta]
GO:1904064	positive regulation of cation transmembrane transport	0.00113097	0.00210412	1.53362e-09	3.52732e-08	[5, 6, 7, 8]	Group19	4.21687	7	[Atp1b2, Dnm2, Hspa2, Htt, S100a1, Sgta, Snca]
GO:0015405	P-P-bond-hydrolysis-driven transmembrane transporter activity	0.000189495	0.00063165	1.53362e-09	3.52732e-08	[8]	Group19	4.87805	8	[Abcb8, Atp1b2, Atp6ap1, Atp6v0c, Atp6v1f, Dnm2, Hspa2, Tomm20]
GO:1904427	positive regulation of calcium ion transmembrane transport	0.00875468	0.0102996	1.53362e-09	3.52732e-08	[5, 6, 7, 8, 9, 10, 11]	Group19	4.7619	4	[Hspa2, Htt, S100a1, Snca]
GO:0015991	ATP hydrolysis coupled proton transport	0.00352449	0.00522147	1.53362e-09	3.52732e-08	[7, 8, 9, 10]	Group19	9.375	3	[Atp6ap1, Atp6v0c, Atp6v1f]
GO:1901019	regulation of calcium ion transmembrane transporter activity	0.00707322	0.0087055	1.53362e-09	3.52732e-08	[6, 7, 8, 9, 10, 11]	Group19	5.06329	4	[Fkbp1a, Hspa2, Htt, S100a1]
GO:0015078	proton transmembrane transporter activity	3.07897e-07	2.46318e-05	1.53362e-09	3.52732e-08	[8, 9, 10]	Group19	7.09677	11	[Atp5pf, Atp6ap1, Atp6v0c, Atp6v1f, Cox5a, Cox5b, Cox6a1, Cox6c, Cox7a2, Slc15a2, Slc2a13]
GO:0019829	ATPase-coupled cation transmembrane transporter activity	0.000217105	0.000668016	1.53362e-09	3.52732e-08	[7, 8, 9, 10, 11]	Group19	6.74157	6	[Atp1b2, Atp6ap1, Atp6v0c, Atp6v1f, Dnm2, Hspa2]
GO:0015662	ATPase activity, coupled to transmembrane movement of ions, phosphorylative mechanism	0.019135	0.0204107	1.53362e-09	3.52732e-08	[8, 9, 10, 11]	Group19	5.08475	3	[Atp1b2, Dnm2, Hspa2]
GO:0036473	cell death in response to oxidative stress	0.0123991	0.0137768	1.56065e-09	1.79474e-08	[3, 5]	Group20	4.30108	4	[Gpx1, Sod1, Sod2, Txn1]
GO:0048678	response to axon injury	8.774e-05	0.000467947	1.56065e-09	1.79474e-08	[4]	Group20	6.42202	7	[Apoe, Mif, Nefl, Sod1, Sod2, Txn1, Txn2]
GO:1902930	regulation of alcohol biosynthetic process	8.56025e-05	0.000489157	1.56065e-09	1.79474e-08	[4, 5, 6]	Group20	10.6383	5	[Apoe, Cyp51, Fdps, Snca, Sod1]
GO:0016209	antioxidant activity	2.67105e-06	4.27369e-05	1.56065e-09	1.79474e-08	[4, 7]	Group20	8.79121	8	[Apoe, Gpx1, Gstk1, Hp, Snca, Sod1, Sod2, Txn1]
GO:0010769	regulation of cell morphogenesis involved in differentiation	3.72305e-06	4.96406e-05	1.56065e-09	1.79474e-08	[5, 6, 7]	Group20	4.25532	14	[Apoe, Brsk2, C1qbp, Calr, Crk, Cttn, Dbn1, Dnm2, Marcks, Nefl, Ptprz1, Snap91, Tubb2a, Ywhah]
GO:0010770	positive regulation of cell morphogenesis involved in differentiation	8.80068e-06	7.04054e-05	1.56065e-09	1.79474e-08	[4, 5, 6, 7, 8]	Group20	5.61798	10	[Apoe, C1qbp, Calr, Crk, Dbn1, Dnm2, Marcks, Nefl, Snap91, Tubb2a]
GO:1900026	positive regulation of substrate adhesion-dependent cell spreading	1.98845e-05	0.000132564	1.56065e-09	1.79474e-08	[4, 5, 6, 7, 8, 9]	Group20	14.2857	5	[C1qbp, Calr, Crk, Dbn1, Dnm2]
GO:0097755	positive regulation of blood vessel diameter	0.00707322	0.0087055	1.56065e-09	1.79474e-08	[7]	Group20	5.06329	4	[Gpx1, Hspa2, Sod1, Sod2]
GO:0004602	glutathione peroxidase activity	0.00117406	0.00213466	1.56065e-09	1.79474e-08	[6, 9]	Group20	13.6364	3	[Gpx1, Gstk1, Snca]
GO:0031103	axon regeneration	0.0246648	0.0252973	1.56065e-09	1.79474e-08	[5, 7, 8, 10, 11, 12]	Group20	4.61538	3	[Apoe, Mif, Nefl]
GO:0050772	positive regulation of axonogenesis	0.00244571	0.00391313	1.56065e-09	1.79474e-08	[5, 6, 7, 8, 9, 10, 11, 12, 13, 14]	Group20	5.15464	5	[Apoe, Dbn1, Nefl, Snap91, Tubb2a]
GO:0097061	dendritic spine organization	0.001365	0.00237392	1.41175e-05	3.60781e-05	[4, 5, 6]	Group21	5.88235	5	[Apoe, Ctnnd2, Dbn1, Marcks, Prnp]
GO:1902904	negative regulation of supramolecular fiber organization	0.000412429	0.00103107	1.41175e-05	3.60781e-05	[4, 5, 6]	Group21	5	7	[Apoe, Coro1b, Dbn1, Mtpn, Pfn2, Snca, Tmsb4x]
GO:0032271	regulation of protein polymerization	0.000173875	0.000604782	1.41175e-05	3.60781e-05	[4, 5, 6, 7]	Group21	4.36893	9	[Coro1b, Cttn, Dbn1, Grb2, Hspa2, Mtpn, Pfn2, Snca, Tmsb4x]
GO:0032273	positive regulation of protein polymerization	0.0060653	0.00758162	1.41175e-05	3.60781e-05	[4, 5, 6, 7, 8]	Group21	4.16667	5	[Coro1b, Cttn, Grb2, Hspa2, Pfn2]
GO:0051494	negative regulation of cytoskeleton organization	0.00279521	0.00430032	1.41175e-05	3.60781e-05	[5, 6, 7]	Group21	4.13793	6	[Coro1b, Dbn1, Mtpn, Pfn2, Snca, Tmsb4x]
GO:0098885	modification of postsynaptic actin cytoskeleton	1.03519e-05	7.52869e-05	1.41175e-05	3.60781e-05	[6]	Group21	26.6667	4	[Cttn, Itsn1, Marcks, Pfn2]
GO:0032272	negative regulation of protein polymerization	0.00589337	0.00748364	1.41175e-05	3.60781e-05	[5, 6, 7, 8]	Group21	5.33333	4	[Mtpn, Pfn2, Snca, Tmsb4x]
GO:0030833	regulation of actin filament polymerization	0.000623476	0.0013855	1.41175e-05	3.60781e-05	[5, 6, 7, 8, 9, 10]	Group21	4.66667	7	[Coro1b, Cttn, Dbn1, Grb2, Mtpn, Pfn2, Tmsb4x]
GO:0060996	dendritic spine development	0.00436925	0.00602655	1.41175e-05	3.60781e-05	[3, 4, 7, 8, 10, 11, 12]	Group21	4.5045	5	[Apoe, Ctnnd2, Dbn1, Itsn1, Marcks]
GO:0060997	dendritic spine morphogenesis	0.0236896	0.0246126	1.41175e-05	3.60781e-05	[4, 5, 6, 7, 8, 9, 10, 11, 12, 13]	Group21	4.6875	3	[Ctnnd2, Dbn1, Marcks]
GO:1900006	positive regulation of dendrite development	0.00373678	0.00543531	1.41175e-05	3.60781e-05	[4, 5, 6, 7, 8, 9, 10, 11, 12, 13]	Group21	4.6729	5	[Apoe, Dbn1, Itsn1, Marcks, Ptprz1]
GO:0000149	SNARE binding	0.000895952	0.0017482	2.84104e-08	1.30688e-07	[3]	Group22	5.17241	6	[Cplx1, Sec22b, Snap91, Snca, Tmed9, Vti1b]
GO:0051219	phosphoprotein binding	0.0102735	0.0117411	2.84104e-08	1.30688e-07	[3]	Group22	4.54545	4	[Crk, Grb2, Snca, Ywhab]
GO:0016050	vesicle organization	0.000142034	0.000516486	2.84104e-08	1.30688e-07	[4]	Group22	4.04858	10	[Anxa2, Cplx1, Dnm2, Pdcd6, Rab3a, Sec22b, Snap91, Snca, Tmed9, Vti1b]
GO:0019905	syntaxin binding	0.0355902	0.0355902	2.84104e-08	1.30688e-07	[4]	Group22	4	3	[Cplx1, Sec22b, Tmed9]
GO:0061025	membrane fusion	0.000302149	0.000805729	2.84104e-08	1.30688e-07	[4]	Group22	5.26316	7	[Anxa2, Cplx1, Nsfl1c, Rab3a, Sec22b, Snca, Vti1b]
GO:0006900	vesicle budding from membrane	0.000139525	0.000531525	2.84104e-08	1.30688e-07	[4, 5]	Group22	9.61539	5	[Anxa2, Dnm2, Pdcd6, Snap91, Tmed9]
GO:0051650	establishment of vesicle localization	0.000196513	0.000628842	2.84104e-08	1.30688e-07	[4, 5]	Group22	5.64516	7	[Dnm2, Htt, Pdcd6, Rab3a, Snap91, Snca, Tmed9]
GO:0048489	synaptic vesicle transport	0.000574677	0.00135218	2.84104e-08	1.30688e-07	[4, 5, 6]	Group22	10	4	[Dnm2, Rab3a, Snap91, Snca]
GO:0099504	synaptic vesicle cycle	0.000283508	0.000840025	2.84104e-08	1.30688e-07	[4, 6]	Group22	4.09091	9	[Cplx1, Dnm2, Itsn1, Pfn2, Prkcb, Rab3a, Sh3gl2, Snap91, Snca]
GO:0036465	synaptic vesicle recycling	9.05233e-05	0.000452617	2.84104e-08	1.30688e-07	[4, 5, 7]	Group22	7.89474	6	[Dnm2, Itsn1, Rab3a, Sh3gl2, Snap91, Snca]
GO:0006906	vesicle fusion	0.000292416	0.000835473	2.84104e-08	1.30688e-07	[5, 6]	Group22	6.38298	6	[Anxa2, Cplx1, Rab3a, Sec22b, Snca, Vti1b]
GO:0006898	receptor-mediated endocytosis	6.95289e-06	6.95289e-05	2.84104e-08	1.30688e-07	[6]	Group22	5.16432	11	[Anxa2, Apoe, Clta, Cttn, Dnm2, Grb2, Scarb2, Sgta, Sh3gl2, Snap91, Snca]
GO:0010517	regulation of phospholipase activity	0.00155672	0.00259453	2.84104e-08	1.30688e-07	[6]	Group22	7.69231	4	[Arl1, Marcks, Snap91, Snca]
GO:0031623	receptor internalization	0.00545593	0.00715532	2.84104e-08	1.30688e-07	[5, 6, 7]	Group22	4.2735	5	[Dnm2, Grb2, Sgta, Sh3gl2, Snca]
GO:0048259	regulation of receptor-mediated endocytosis	0.0142884	0.0156585	2.84104e-08	1.30688e-07	[5, 6, 7]	Group22	4.12371	4	[Anxa2, Dnm2, Sh3gl2, Snap91]
GO:1904064	positive regulation of cation transmembrane transport	0.00113097	0.00210412	2.84104e-08	1.30688e-07	[5, 6, 7, 8]	Group22	4.21687	7	[Atp1b2, Dnm2, Hspa2, Htt, S100a1, Sgta, Snca]
GO:0072583	clathrin-dependent endocytosis	0.000381642	0.000984883	2.84104e-08	1.30688e-07	[7]	Group22	11.1111	4	[Clta, Dnm2, Sh3gl2, Snap91]
